# Supplementary material for: Targeting climate adaptation to safeguard and advance the Sustainable Development Goals
Source: Nat Commun. 2022 Jun 23;13:3579. doi: 10.1038/s41467-022-31202-w (PMC9226036; doi:10.1038/s41467-022-31202-w)
Supplement: Supplementary file 3 — Supplementary Data [file 41467_2022_31202_MOESM3_ESM.xlsx]

## Sheet: Contents
	Supplementary Data Tabs 1 - 4 for manuscript: 'Targeting climate adaptation to safeguard and advance the Sustainable Development Goals'
	TAB 1 CLASSIFICATION Determining the classification of sectors included in the analysis.		TAB 2 DEFINITIONS Defining the services provided by sectors, and climatic impact-drivers used in the analysis.		TAB 3 LITERATURE Showcasing the literature evidence for: sector-SDG; climate-sector; and climate quantification (for Figure 4).		TAB 4 APPLICATION Showcasing the data and results from the global application of our framework with IPCC data on near-term risk
	Tab 1 Classifications		Tab 2.1 Definitions - services		Tab 3.1 Literature - SDG		Tab 4 Global application
			Tab 2.2 Definitions - climate		Tab 3.2 Literature - climate
					Tab 3.3 Literature - quant
	Overview of evidence review following the three best practice steps on components of an evidence reviews for climate change adaptation research by Berrang-Ford (2015)*
	Step (as described in Berrang-Ford (2015))		Component of sub-step (as described in Berrang-Ford (2015))		Application to this research
	Step 1) Research question/aim
	1.1 Explicit aim and objectives of review		Including context and scoping of the research problem. This information should frame the research question and be directly aligned with inclusion and exclusion criteria, i.e., what literature is not considered? What questions are not asked? What is the spatial and temporal frame within which the review is conducted?		1.1 Explicit aim and objective: The aim of the study was to conceptualise and apply a framework of how sectors (both ecosystems and socio-economic sectors) mediate between the achievement of SDG targets and different climatic impact-drivers in order to provide a direct entry point for decision-makers to target adaptation in the context of the SDG targets. Specific research questions include a two…
	1.2 Clear description of theoretical or conceptual approach used to guide the review		Even predominantly quantitative reviews draw—whether explicitly or implicitly—on key theories or paradigms within their respective literature (e.g., public health intervention, epidemiologic causal theory, supply–demand economics, ecosystem services). Systematic reviews should summarize prevailing literature and concepts that inform the review, with this context clearly guiding the articulation o…		1.2 Theories and conceptual approach: in this manuscript, we followed the conceptual approach of ecosystem and socio-economic service provision (see IPBES 2019; Thacker et al., 2019). We aimed to understand how the services provided by various ecosystems and socio-economic sectors directly, indirectly or interdependently influence SDG targets; and how climatic impact-drivers can affect the provis…
	Step 2) Data source and document selection
	2.1 Justification and description of literature source		Consideration of bias arising from the selection of literature source. This should consider literature type (peer-reviewed, grey, policy docs, other), language, search engines selected, and dates considered		2.1 Justification and description: Published literature considered includes Tier 1 journal, IPCC assessments (for climate-sector influences) and special reports, other peer-reviewed articles, pre-prints and grey literature; the language employed is English; search engines include Web of Science, Google Scholar and Google (for grey literature); Dates considered: most recent date until March 2021; …
	2.2 Articulation of search terms and/or detailed description of search process		Ideally, explicit description of search strings, terms, and search criteria. Highly iterative search processes may be appropriate in some cases, but risk compromising theoretical reproducibility		2.2 Search terms and search process: Search strings for direct and indirect influences between sectors and SDG targets include the string of the sector or the sector's services as stated in tab (3.1) Literature - service SDGs (E5-Z6) and the strings as stated in the SDG target description (3.1) Literature - service SDGs (D7-D175). The definitions for each sectors and services are described in tab…
	2.3 Description of criteria for inclusion and exclusion		Inclusion and exclusion criteria (often summarized in tabular format) are generally directly inferred from, and aligned with, clearly identified objectives and detailed scoping of the research question. These criteria specify how the research question and frame are methodologically operationalized during the search and document selection process		2.3 Inclusion and exclusion criteria: see the top note in the respective tabs for inclusion and exclusion criteria: (3.1) Literature - service SDGs and (3.2) Literature - service CC. The main inclusion criteria is the wording of the sector or the sector's services as well as the wording within the SDG targets and the climatic impact-drivers.
	2.4 Documentation of literature included and excluded		With the rise of electronic journal publishing, it is increasingly feasible to include more detailed documentation of literature searched and sorted within the review process. Diagrams of the document selection process (e.g., Berrang-Ford et al. 2011) are common, though at minimum systematic reviews should summarize key literatures excluded and provide a list or link to included documents		2.4.1 Documentation of literature included: see (3.1) Literature - service SDGs and (3.2) Literature - service CC. All literature used is reported within the reference tab Supplementary Data Tab 3.1 and 3.2. Given that this research included evidence mapping rather than a systematic review, the evidence collected was not further analysed by geographic context or by confidence, though where possib…
	Step 3) Analysis and presentation of results
	3.1 Description of methods for analysis		This is perhaps the most neglected component of current systematic reviews, many of which do not clearly articulate how documents are reviewed or analyzed. Quantitative reviews are generally guided in part by inferential or descriptive statistical analysis. Qualitative analyses are often guided by thematic content analysis (manifest or latent), sometimes involving quantitative or qualitative codi…		3.1 Method description: The evidence-base was characterised through descriptive statistics, including ‘mapping’ the quantity of SDG- and climate influences for each sector. For the SDG influences, we also summarise the percentage of targets under each goal influenced by different sectors. See Methods section within the manuscript for details.
	3.2 Critical appraisal of information quality		It is standard in the health sciences to evaluate the methodological quality of included research and include a quality filter for inclusion. In realist review, a quality filter may not be used simply to exclude entire documents, but rather to consider the quality, relevance, and significance of different information in providing insight into the research question. The central tenant here is that…		3.2 Information quality: We did not conduct a meta review of the evidence to characterise the quality of the evidence, but hope to mitigate this aspect through our prioritised search in different stages and using the most recent available evidence with respect to date published: 1) Tier 1 journals, 2) IPCC assessments and special reports (including ‘Global Warming of 1.5°C’, ‘AR5’, ‘Climate Chang…
	*Berrang-Ford, L., Pearce, T. & Ford, J. D. Systematic review approaches for climate change adaptation research. Reg Environ Change 15, 755–769 (2015).

## Sheet: Tab 1 Classifications
				Type	Land-use/ land-cover	Classification	Justification	Category	Sector name used in this analysis	Original name	Note	Update on USGS/ESRI categories (2)	Link to IUCN (for Ecosystems only) (2)	Source
				Land use/ land-cover classification	Natural/semi-natural ecosystems Built-up land (Socio-economic sectors)	USGS Land use classification, which was updated in line with the SEEA-based categories (of major ecosystem types, terrestrial and freshwater), following the International Union for Conservation of Nature (IUCN)	Standardised, widely used. First classification, by the United States Geological Survey (USGS) was developed as a priori hierarchical subdivision of the classes and has been widely used to produce land cover maps from satellite images.	Ecosystems		USGS				(1) Anderson, J. R., Hardy, E. E., Roach, J. T. & Witmer, R. E. A Land Use and Land Cover Classification System for Use with Remote Sensor Data. Geological Survey Professional Paper 964 (1976). (2) Bogaart P., Chan J.Y., Horlings H., Keith D., Larson T., Sayre R., Schenau S., Soulard F. (2019). Discussion paper 1.1: An ecosystem type classification for the SEEA EEA. Paper submitted to the SEEA EE…
									Grassland, savanna & shrubland	Grassland, savannas & shrubland	Herbaceous Rangeland, Shrub and Brush rangeland, mixed rangeland, grassland, shrub-dominated woodlands, savanna	Shrublands, Grasslands, Savannas	T4 Savannas and grasslands T3 Shrublands & shrub-dominated woodlands
									Forest (Tropical & temperate)	Forest	Deciduous forest land, evergreen forest land, mixed forest land, boreal forest and woodlands	Forestlands	T1 Tropical forest T2 Temperate forest
									Rivers & lakes	Freshwater	Streams, rivers and canals, lakes, reservoirs, bays and estuaries; Includes reservoirs: artificial impoundments of water used for irrigation, flood control, municipal water supplies, recreation, hydroelectric power generation, etc.	Rivers and Streams; Lakes and Ponds	F1 Rivers F2 Lakes
									Wetland & peatland	Wetlands	Includes forested (e.g. mangroves, cottonwoods) and non-forested wetlands; marshes, mudflats, swamps, wet meadows and perched bogs in high mountain valleys; seasonally wet or flooded basins; coral reefs as marine wetland; constructed wetland	Freshwater wetlands	FT1 Palustrine wetlands
									Barren (Non-vegetated areas)	Barren	Includes: dry salt flats; beaches; other sandy areas (dunes - inland and coastal); bare exposed rock; strip mines, quarries and gravel pits; transitional areas; mixed barren land;	Barren	T5 Deserts and semi-deserts
									Polar/alpine	Tundra and Perennial Snow or Ice	Shrub and brush tundra, herbaceous tundra, bare ground tundra, wet tundra, mixed tundra, Perennial snowfields, glaciers		T6 Polar/alpine
									Cropland	Agriculture	All land used for agriculture	Cropland	T7 Intensive anthropogenic terrestrial systems
					Urban or built-up land (Socio-economic sectors)	International Standard Industrial Classification of All Economic Activities (ISIC Revision 4)	Standardised, large number of sectors internationally used							(1) International Standard Industrial Classification of All Economic Activities (ISIC), Revision 4. (United Nations, 2008).
								Utilities
									Urban or built-up land:
									Transport	Transport and storage
									Digital communication	Information and Communication
								Primary/ Secondary	Electricity	Electricity, gas steam and air conditioning supply
									Water & waste	Water supply, sewerage, waste management and remediation activities
		Figure 1: Choice of sectors used in the analysis.							Mining & quarrying	Mining and quarrying
								Tertiary	Construction	Construction
									Manufacturing	Manufacturing
									Wholesale & retail trade	Wholesale and retail trade; repair of motor vehicles and motor cycles
									Finance & insurance	Finance & Insurance activities
									Public administration	Public administration and defence; compulsory social security
									Housing & real estate	Real estate activities	Included with residential housing
									Food & accommodation	Accommodation and food service activities
										Professional, scientific and technical activities	Combined with education
										Administrative and support service activities	Combined with other service activities and activities of extraterritorial organisations
									Education	Education
									Healthcare & social work	Human health and social work activities
									Arts & recreation	Arts, entertainment and recreation
										Other service activities	Combined with administrative activities and activities of extraterritorial organisations
										Activities of households as employers, undifferentiated goods and service producing activities of households for own use
										Activities of extraterritorial organisations and bodies	Combined with administrative activities and other service activities

## Sheet: Tab 2.1 Definition-services
	Category	Ecosystems	Socio-economic	Explanation	Link to IUCN (see Boogart, 2019)	Service Type	Services	Source
	USGS/Major Ecosystem Types
		Grassland, savanna & shrubland		Herbaceous rangeland, shrub and brush rangeland, mixed rangeland, grassland, savanna, shrub-dominated woodlands	T4 Savannas and grasslands	Provisioning services	Food, medicines, natural habitat; natural resources, seeds	(1) Land Use Classication. Encyclopedia of Soils in the Environment (2005). Available at: https://www.sciencedirect.com/topics/earth-and-planetary-sciences/land-use-classification. (2) Sala O.E., Yahdjian L., Havstad K., Aguiar M.R. Rangeland Ecosystem Services: Nature’s Supply and Humans’ Demand. In: Briske D. (eds) Rangeland Systems. Springer Series on Environmental Management. Springer, Cham. …
					T3 Shrublands & shrub-dominated woodlands	Regulating services	natural flood protection creating resilience, carbon sequestration, primary production, nutrient cycling, biodiversity; prevention of soil erosion; control of pests; purification of air and water
						Cultural services	recreation through wild game hunting, intellectual and inspirational activitites; tourist ranching; traditional lifestyles; green space, health and wellbeing; ecotourism
						Economic services	production of commodities, leather, meat, wool
		Forest (tropical & temperate)		Deciduous forest land, evergreen forest land, mixed forest land, boreal forest and woodlands	T1 Tropical -sub-tropical forests	Provisioning services	Food, freshwater, medicines, natural habitat; natural resources, timber for provision of shelter, energy provision through fuel/ bioproducts, seeds	(1) Land Use Classication. Encyclopedia of Soils in the Environment (2005). Available at: https://www.sciencedirect.com/topics/earth-and-planetary-sciences/land-use-classification. (2) Millennium Ecosystem Assessment (MA) synthesis report. Washington, DC: Millennium Ecosystem Assessment. (2005) (3) Millennium Ecosystem Assessment (MA) synthesis report. Washington, DC: Millennium Ecosystem Assessm…
					T2 Temperatre - boreal forests & woodlands	Regulating services	natural flood protection creating resilience, carbon sequestration, primary production, nutrient cycling, biodiversity, prevention of soil erosion; control of pests through filtering contaminants; purification of air; purification of water; waste recycling
						Cultural services	recreation, heritage; green space; health and wellbeing, education
						Economic services	timber and logging; tourism
		Rivers & lakes		Streams and canals, lakes, reservoirs, bays and estuaries; Includes reservoirs: artificial impoundments of water used for irrigation, flood control, municipal water supplies, recreation, hydroelectric power generation, etc.	F1 Rivers and streams	Provisioning services	provision of food for subsistence; freshwater for drinking and non-drinking purposes, e.g. irrigation; natural habitat; natural resources; raw materials for energy; seeds	(1) Anderson, J. R., Hardy, E. E., Roach, J. T. & Witmer, R. E. A Land Use and Land Cover Classification System for Use with Remote Sensor Data. Geological Survey Professional Paper 964 (1976). (2) Grizzetti, B., Lanzanova, D., Liquete, C., Reynaud, A. and Cardoso, A.. Assessing water ecosystem services for water resource management. Environmental Science & Policy, 61, 194-203 (2016). (3) Millenn…
					F2 Lakes	Regulating services	Natural flood protection and regulation creating resilience, carbon sequestration, biodiversity, prevention of soil erosion, control of pests; purification of water; purification of air; soil formation
						Cultural services	recreation, intellectural appreciation, spiritual appreciation, raw materials; public space; health and wellbeing, education
						Economic services	fisheries, aquaculture
		Wetland & peatland		Forested (e.g. mangroves, cottonwoods) and non-forested wetlands; marshes, mudflats, swamps, wet meadows and perched bogs in high mountain valleys; seasonally wet or flooded basins; coral reefs as marine wetland	F3 Wetlands	Provisioning services	Food (e.g. fish, wild rice), freshwater, natural habitat; natural resources, seeds, sanitation	(1) Land Use Classication. Encyclopedia of Soils in the Environment (2005). Available at: https://www.sciencedirect.com/topics/earth-and-planetary-sciences/land-use-classification. (2) Zedler, J. and Kercher, S., WETLAND RESOURCES: Status, Trends, Ecosystem Services, and Restorability. Annual Review of Environment and Resources, 30(1), pp.39-74.(2005). (3) Leaman, D., Medicinal Plants in Wetlands…
					FT1 Palustrine wetlands	Regulating services	Natural flood protection creating resilience; biodiversity, carbon sequestration; purification of water and air	https://meta.eeb.org/2018/02/08/sponge-cities-how-urban-wetlands-reduce-flood-risk/
						Cultural services	spiritual and cultural significance; recreation; education; green space; health and wellbeing
						Economic services	livelihood diversification
		Barren (non-vegetated land)		Streams and canals, rivers, lakes, reservoirs, bays and estuaries; reservoirs: artificial impoundments of water used for irrigation, flood control, municipal water supplies, recreation, hydroelectric power generation, etc.	T5 Deserts and semi-deserts	Provisioning services	sediment storage; nursery areas for fish; minerals and mining resources, natural habitat; natural resources	(1) Land Use Classication. Encyclopedia of Soils in the Environment (2005). Available at: https://www.sciencedirect.com/topics/earth-and-planetary-sciences/land-use-classification. (2) Anderson, J. R., Hardy, E. E., Roach, J. T. & Witmer, R. E. A Land Use and Land Cover Classification System for Use with Remote Sensor Data. Geological Survey Professional Paper 964 (1976). (3) Enriquez-Acevedo, T.…
						Regulating services	natural flood protection creating resilience; wave dissipation
						Cultural services	recreation; scenic beauty; public space; health and wellbeing, education
						Economic services	(eco)tourism
		Polar/alpine		Shrub and brush tundra, herbaceous tundra, bare ground tundra, wet tundra, mixed tundra, perennial snowfields, glaciers	T6 Polar/alpine	Provisioning services	Food (e.g. hunting of reindeer), freshwater; hydroelectric energy provision (hydropower) ; natural habitat; natural resources (periglacial plans and microorganisms), seeds	(1) Land Use Classication. Encyclopedia of Soils in the Environment (2005). Available at: https://www.sciencedirect.com/topics/earth-and-planetary-sciences/land-use-classification. (2) Anderson, J. R., Hardy, E. E., Roach, J. T. & Witmer, R. E. A Land Use and Land Cover Classification System for Use with Remote Sensor Data. Geological Survey Professional Paper 964 (1976). (3) Nunez, C. Tunda's ex…
						Regulating services	carbon sequestration, biodiversity, regulate stream runoff for resilient water supply; control of pests and pollutants; purification of air; purification of water
						Cultural services	research; environmental education, aesthetic appreciation, culture and art, recreation; public space; health and wellbeing
						Economic services	ecotourism
		Cropland		Croplands, agricultural lands	T7 Intensive anthropogenic terrestrial systems		• Provisioning: Food; energy provision through biofuel, plants; agricultural products; traditional agroforestty contributing to climate adaptation and carbon mitigation and biodiversity • Production and cultivation of crops • Animal production and aquaculture • Support activities (harvesting)	(1) Anderson, J. R., Hardy, E. E., Roach, J. T. & Witmer, R. E. A Land Use and Land Cover Classification System for Use with Remote Sensor Data. Geological Survey Professional Paper 964 (1976). (2) Land Use Classication. Encyclopedia of Soils in the Environment (2005). Available at: https://www.sciencedirect.com/topics/earth-and-planetary-sciences/land-use-classification. (3) Millennium Ecosystem…
	SOCIO-ECONOMIC SECTORS				T7 Intensive anthropogenic terrestrial systems: Built environment
	Utilities
			Electricity				provision of electricity, solid, liquid or gaseous fuels to power machinery (including transport), and for heating and lighting;	(1) International Standard Industrial Classification of All Economic Activities (ISIC), Revision 4. (United Nations, 2008). (2) Hall, J. W., Tran, M., Hickford, A. & Nicholls, R. (2016). The future of national infrastructure: A systems-of-systems approach. (Cambridge University Press).
			Transport				provision of mobility for passengers and freight between locations
			Water, wastewater, solid waste removal				provision of water of given quality to households and industries; provision of wastewater management for households and industries provision of removal of unwanted solid waste and recovery of resources from waste streams
			Information and communications				provision of communication, exchange and computation of information services
	Primary & secondary
			Mining and quarrying (including oil and gas extraction)				mining of coal and lignite; extraction of crude petroleum and natural gas; mining of metal ores (e.g. iron, non-ferrous metal; uranium & thorium); other mining and quarrying (e.g. stone, sand, clay, chemical & fertilizer minerals; peat; salt); mining support service activities	(1) International Standard Industrial Classification of All Economic Activities (ISIC), Revision 4. (United Nations, 2008).
			Manufacturing				manufacture of food products manufacture of beverages manufacture of tobacco products manufacture of textiles manufacture of wearing apparel manufacture of leather and related products manufacture of wood and of products of wood and cork, except furniture; manufacture of articles of straw and plaiting materials manufacture of paper and paper products printing and reproduction of recorded media ma…	(1) International Standard Industrial Classification of All Economic Activities (ISIC), Revision 4. (United Nations, 2008).
			Construction				Provision of construction and retrofitting of infrastructure, goods and services	(1) International Standard Industrial Classification of All Economic Activities (ISIC), Revision 4. (United Nations, 2008).
	Tertiary
			Wholesale and Retail				wholesale and retail trade and repair of motor vehicles and motorcycles wholesale trade, except of motor vehicles and motorcycles retail trade, except of motor vehicles and motorcycles	(1) International Standard Industrial Classification of All Economic Activities (ISIC), Revision 4. (United Nations, 2008).
			Education				educational services - elementary and secondary schools; junior colleges; colleges, universities & professional schools; business schools and computer and management training; technical and trade schools; other schools and instruction (language, fine arts, sports, driving); educational support services	(1) International Standard Industrial Classification of All Economic Activities (ISIC), Revision 4. (United Nations, 2008).
			Healthcare and social work				ambulatory healthcare services - offices of physicians, offices of dentists, offices of other health practitioners (chiropractors; mental health practitioners; physical, occupational & speech therapists, podiatrists); outpatient care centres (family planning; mental health, substance abuse; other, HMO, kidney dialysis; freestanding ambulatory surgical & emergency centres); medical & diagnostic la…	(1) International Standard Industrial Classification of All Economic Activities (ISIC), Revision 4. (United Nations, 2008).
			Housing & Real Estate				provision of shelter	(1) International Standard Industrial Classification of All Economic Activities (ISIC), Revision 4. (United Nations, 2008).
			Finance & Insurance				• Financial services and investments • Insurance and pension funding as part of social protection systems • Real estate activities - Mobilisation of resources through e.g. central banking services	(1) International Standard Industrial Classification of All Economic Activities (ISIC), Revision 4. (United Nations, 2008).
			Public administration and social security				• Public administration and defence; • Implementation of programmes and policy frameworks, including subsidies and monitoring access • Governance, regulation, law creation and enforcement, incl. international and deveolopment cooperation and development planning (incl. monitoring impacts) • Social protection and compulsory social security (includes services e.g. administration of the state and th…	(1) International Standard Industrial Classification of All Economic Activities (ISIC), Revision 4. (United Nations, 2008).
			Arts, Entertainment and Recreation				Creative, arts and entertainment activities • Libraries, archives, museums and other cultural activities, including world heritage, heritcal sites • Gambling and betting activities • Sports activities and amusement and recreation activities , including nature reserves	(1) International Standard Industrial Classification of All Economic Activities (ISIC), Revision 4. (United Nations, 2008).
			Administrative and support services (grouped with other service activities)				rental and leasing activities employment activities travel agency, tour operator, reservation service and related activities Security and investigation activities Services to buildings and landscape activities Office administrative, office support and other business support activities Repair and maintenance (automotive; electronic & precision equipment; commercial & industrial machinery & equipme…	(1) International Standard Industrial Classification of All Economic Activities (ISIC), Revision 4. (United Nations, 2008).

## Sheet: Tab 2.2 Definition-climate
	Type	Climatic impact-driver	Definition	Justification for inclusion	Source
	ACUTE Climatic impact-driverS	Extreme precipitation	Extreme weather event An extreme weather event is an event that is rare at a particular place and time of year. Definitions of rare vary, but an extreme weather event would normally be as rare as or rarer than the 10th or 90th percentile of a probability density function estimated from observations. By definition, the characteristics of what is called extreme weather may vary from place to place …	Key regional risk and key sectoral risk, identified in Field et al. (2014) based on an assessment of the relevant scientific, technical and socioeconomic literature and expert judgment using the following criteria: large magnitude, high probability, or irreversibility of impacts; timing of impacts, persistent vulnerability or exposure contributing to risks; or limited potential to reduce risks th…	(1) Agard and Schipper. Climate Change 2014 WG2 Annex II 'Glossary'. IPCC, Geneva, Switzerland, 1757 pp. (2014).
		Damaging cyclone	Tropical cyclone A strong, cyclonic-scale disturbance that originates over tropical oceans.	see above
		Extreme temperature	A period of abnormally and uncomfortably hot weather, including heat stress.	see above	(1) IPCC Climate Change 2014: Synthesis Report (eds Core Writing Team, Pachauri, R. K. & Meyer, L. A.) (IPCC, 2014).
		Flooding	The overflowing of the normal confines of a stream or other body of water, or the accumulation of water over areas not normally submerged. Floodsinclude river (fluvial) floods, flash floods, urban floods, pluvial floods, sewer floods, coastal floods and glacial lake outburst floods.	Key sectoral risk, identified in Field et al. (2014) based on an assessment of the relevant scientific, technical and socioeconomic literature and expert judgment using the following criteria: large magnitude, high probability, or irreversibility of impacts; timing of impacts, persistent vulnerability or exposure contributing to risks; or limited potential to reduce risks through adaptation or mi…	(1) IPCC Climate Change 2014: Synthesis Report (eds Core Writing Team, Pachauri, R. K. & Meyer, L. A.) (IPCC, 2014).
		Storm surge	The temporary increase, at a particular locality, in the height of the sea due to extreme meteorological conditions (low atmospheric pressure and/or strong winds). The storm surge is defined as being the excess above the level expected from the tidal variation alone at that time and place.	see above	(1) IPCC Climate Change 2014: Synthesis Report (eds Core Writing Team, Pachauri, R. K. & Meyer, L. A.) (IPCC, 2014).
	CHRONIC climatic impact-driverS	Precipitation		Key sectoral risk, identified in Field et al. (2014) based on an assessment of the relevant scientific, technical and socioeconomic literature and expert judgment using the following criteria: large magnitude, high probability, or irreversibility of impacts; timing of impacts, persistent vulnerability or exposure contributing to risks; or limited potential to reduce risks through adaptation or mi…
		Snow cover		Key regional risk and key sectoral risk, identified in Field et al. (2014) based on an assessment of the relevant scientific, technical and socioeconomic literature and expert judgment using the following criteria: large magnitude, high probability, or irreversibility of impacts; timing of impacts, persistent vulnerability or exposure contributing to risks; or limited potential to reduce risks th…	(1) IPCC Climate Change 2014: Synthesis Report (eds Core Writing Team, Pachauri, R. K. & Meyer, L. A.) (IPCC, 2014).
		Sea level	Sea level can change, both globally and locally due to (1) changes in the shape of the ocean basins, (2) a change in ocean volume as a result of a change in the mass of water in the ocean, and (3) changes in ocean volume as a result of changes in ocean water density. Global mean sea level change resulting from change in the mass of the ocean is called barystatic. The amount of barystaticsea level…	Key regional risk and key sectoral risk, identified in Field et al. (2014) based on an assessment of the relevant scientific, technical and socioeconomic literature and expert judgment using the following criteria: large magnitude, high probability, or irreversibility of impacts; timing of impacts, persistent vulnerability or exposure contributing to risks; or limited potential to reduce risks th…	(1) IPCC Climate Change 2014: Synthesis Report (eds Core Writing Team, Pachauri, R. K. & Meyer, L. A.) (IPCC, 2014).
		Warming trend		Key regional risk and key sectoral risk, identified in Field et al. (2014) based on an assessment of the relevant scientific, technical and socioeconomic literature and expert judgment using the following criteria: large magnitude, high probability, or irreversibility of impacts; timing of impacts, persistent vulnerability or exposure contributing to risks; or limited potential to reduce risks th…
		Ocean acidification	Ocean acidification refers to a reduction in the pH of the ocean over an extended period, typically decades or longer, which is caused primarily by uptake of carbon dioxide (CO2) from the atmosphere, but can also be caused by other chemical additions or subtractions from the ocean. Anthropogenic ocean acidification refers to the component of pH reduction that is caused by human activity (IPCC, 20…	Key regional risk and key sectoral risk, identified in Field et al. (2014) based on an assessment of the relevant scientific, technical and socioeconomic literature and expert judgment using the following criteria: large magnitude, high probability, or irreversibility of impacts; timing of impacts, persistent vulnerability or exposure contributing to risks; or limited potential to reduce risks th…	(1) IPCC Climate Change 2014: Synthesis Report (eds Core Writing Team, Pachauri, R. K. & Meyer, L. A.) (IPCC, 2014).
		Carbon dioxide fertilization		Key regional risk and key sectoral risk, identified in Field et al. (2014) based on an assessment of the relevant scientific, technical and socioeconomic literature and expert judgment using the following criteria: large magnitude, high probability, or irreversibility of impacts; timing of impacts, persistent vulnerability or exposure contributing to risks; or limited potential to reduce risks th…	(1) IPCC Climate Change 2014: Synthesis Report (eds Core Writing Team, Pachauri, R. K. & Meyer, L. A.) (IPCC, 2014).
		Drying trend	Drought A period of abnormally dry weather long enough to cause a serious hydrological imbalance. Drought is a relative term; therefore any discussion in terms of precipitation deficit must refer to the particular precipitation-related activity that is under discussion. For example, shortage of precipitation during the growing season impinges on crop production or ecosystem function in general (d…	Key regional risk and key sectoral risk, identified in Field et al. (2014) based on an assessment of the relevant scientific, technical and socioeconomic literature and expert judgment using the following criteria: large magnitude, high probability, or irreversibility of impacts; timing of impacts, persistent vulnerability or exposure contributing to risks; or limited potential to reduce risks th…	(1) IPCC Climate Change 2014: Synthesis Report (eds Core Writing Team, Pachauri, R. K. & Meyer, L. A.) (IPCC, 2014).
		GENERAL DEFINITIONS
		Extreme event	An extreme (weather or climate) event is generally defined as the occurrence of a value of a weather or climate variable above (or below) a threshold value near the upper (or lower) ends (‘tails’) of the range of observed values of the variable. Some climate extremes (e.g., droughts, floods) may be the result of an accumulation of weather or climate events that are, individually, not extreme them…		(1) Seneviratne, S. I. et al. Changes in climate extremes and their impacts on the natural physical environment. in Managing the Risks of Extreme Events and Disasters to Advance Climate Change Adaptation (IPCC, 2012).
		Compound event	Compound events can be (1) two or more extreme events occurring simultaneously or successively, (2) combinations of extreme events with underlying conditions that amplify the impact of the events, or (3) combinations of events that are not themselves extremes but lead to an extreme event or impact when combined.		(1) Seneviratne, S. I. et al. Changes in climate extremes and their impacts on the natural physical environment. in Managing the Risks of Extreme Events and Disasters to Advance Climate Change Adaptation (IPCC, 2012).

## Sheet: Tab 3.1 Literature-SDG
	PLEASE SCROLL RIGHT AND DOWN
		ambiguous influence		DIRECT INFLUENCES from services provided by each sector (column) on SDG target (row)																									INDIRECT INFLUENCES from services provided by sector (column) on SDG target
		(see BB: Comments)		Ecosystems							Socio-economic sectors																		Ecosystems							Socio-economic sectors
											Utilities				Primary and secondary			Tertiary																		Utilities				Primary and secondary			Tertiary
				Grassland, savanna & shrubland	Forest (Tropical and temperate)	Rivers & lakes	Wetland & peatland	Barren (Non-vegetated areas)	Polar/alpine	Cropland (Agriculture)	Electricity	Transport	Water & waste	Digital communication	Manufacturing	Mining & quarrying	Construction	Wholesale & retail trade	Public administration	Healthcare & social work	Education	Finance & insurance	Food & accommodation	Housing & real estate	Arts & recreation				Grassland, savanna & shrubland	Forest (Tropical and temperate)	Rivers & lakes	Wetland & peatland	Barren (Non-vegetated areas)	Polar/alpine	Cropland (Agriculture)	Electricity	Transport	Water & waste	Digital communication	Manufacturing	Mining & quarrying	Construction	Wholesale & retail trade	Public administration	Healthcare & social work	Education	Finance & insurance	Food & accommodation	Housing & real estate
	Goal	Target	Target description	• Provisioning: Food, medicines, natural habitat; natural resources, seeds • Regulating: natural flood protection creating resilience, carbon sequestration, primary production, nutrient cycling, biodiversity; prevention of soil erosion; control of pests; purification of air and water • Cultural services: recreation through wild game hunting, intellectual and inspirational activitites; tourist ran…	• Provisioning: Food, freshwater, medicines, natural habitat; natural resources, timber for provision of shelter, energy provision through fuel/ bioproducts, seeds • Regulating: natural flood protection creating resilience, carbon sequestration, primary production, nutrient cycling, biodiversity, prevention of soil erosion; control of pests through filtering contaminants; purification of air; pur…	• Provisioning: Food, freshwater, natural habitat; natural resources, raw materials for energy provision, seeds • Regulating: Natural flood protection and regulation creating resilience, carbon sequestration, biodiversity, prevention of soil erosion, control of pests; purification of water; purification of air; soil formation • Cultural services: recreation, intellectural appreciation, spiritual …	• Provisioning: Food (e.g. fish, wild rice), freshwater, natural habitat; natural resources, seeds, sanitation • Regulating: Natural flood protection creating resilience; biodiversity, carbon sequestration; purification of water and air • Cultural services: spiritual and cultural significance; recreation; education; green space; health and wellbeing • Economic services: livelihood diversification	• Provisioning: sediment storage; nursery areas for fish; minerals and mining resources, natural habitat; natural resources • Regulating: natural flood protection creating resilience; wave dissipation • Cultural services: recreation; scenic beauty; public space; health and wellbeing, education • Economic services: (eco)tourism	• Provisioning: Food (e.g. hunting of reindeer), freshwater; hydroelectric energy provision (hydropower) ; natural habitat; natural resources (periglacial plans and microorganisms), seeds • Regulating: carbon sequestration, biodiversity, regulate stream runoff for resilient water supply; control of pests and pollutants; purification of air; purification of water • Cultural services: Value for sci…	• Provisioning: Food; energy provision through biofuel, plants; agricultural products; traditional agroforestty contributing to climate adaptation and carbon mitigation and biodiversity • Production and cultivation of crops • Animal production and aquaculture • Support activities (harvesting)	• Provision of electricity, solid, liquid or gaseous fuels to power machinery, and for heating and lighting for households and industry	• Provision of mobility for passengers, business • Freight movement • Access to critical services	• Provision of water of given quality to households and industries • Provision of wastewater management for households and industries • Provision of removal of unwanted solid waste and recovery of resources from waste streams	• Provision of information and communication, exchange and computation of information services: digitalisation	Manufacture of food products Manufacture of water and other beverages Manufacture of tobacco products Manufacture of textiless Manufacture of wearing apparel Manufacture of leather and related products Manufacture of wood and of products of wood and cork, except furniture; manufacture of articless of straw and plaiting materials Manufacture of paper and paper products Printing and reproduction of…	Mining of coal and lignite; Extraction of crude petroleum and natural gas; Mining of metal ores (e.g. iron, non-ferrous metal; uranium & thorium); Other mining and quarrying (e.g. stone, sand, clay, chemical & fertilizer minerals; peat; salt); Mining support service activities	Provision of construction and retrofitting of infrastructure, goods and services	wholesale and retail trade and repair of motor vehicless and motorcycless wholesale trade, except of motor vehicless and motorcycless Retail trade, except of motor vehicless and motorcycless Retail of food	• Public administration and defence; • Implementation of programmes and policy frameworks, including subsidies and monitoring access • Governance, regulation, law creation and enforcement, incl. international and deveolopment cooperation and development planning (incl. monitoring impacts) • Social protection and compulsory social security (includes services e.g. administration of the state and th…	• Provision of ambulatory health care services, incl. mental health, centres, substance abuse, via hospitals • Provision of social assistance, incl. community food and housing and emergency and other relief shelters -provision of healthcare via hospitals - general medical & surgical hospitals; psychiatric & substance abuse hospitals; speciality hospitals (to reduce maternal mortality, reduce prev…	• Provision of educatation to population via educational services - elementary and secondary schools; junior colleges; colleges, universities & profesional schools; business schools and computer and management training; technical and trade schools; other schools and instruction (language, fine arts, sports, driving); educational support services	• Financial services and investments • Insurance and pension funding as part of social protection systems • Real estate activities - Mobilisation of resources through e.g. central banking services	• Short-term accommodation including hotels and guesthouses • Camping • Food and beverage services	• Provision of shelter	• Creative, arts and entertainment activities • Libraries, archives, museums and other cultural activities, including world heritage, heritcal sites • Gambling and betting activities • Sports activities and amusement and recreation activities , including nature reserves				• Provisioning: Food, medicines, natural habitat; natural resources, seeds • Regulating: natural flood protection creating resilience, carbon sequestration, primary production, nutrient cycling, biodiversity; prevention of soil erosion; control of pests; purification of air and water • Cultural services: recreation through wild game hunting, intellectual and inspirational activitites; tourist ran…	• Provisioning: Food, freshwater, medicines, natural habitat; natural resources, timber for provision of shelter, energy provision through fuel/ bioproducts, seeds • Regulating: natural flood protection creating resilience, carbon sequestration, primary production, nutrient cycling, biodiversity, prevention of soil erosion; control of pests through filtering contaminants; purification of air; pur…	• Provisioning: Food, freshwater, natural habitat; natural resources, raw materials for energy provision, seeds • Regulating: Natural flood protection and regulation creating resilience, carbon sequestration, biodiversity, prevention of soil erosion, control of pests; purification of water; purification of air; soil formation • Cultural services: recreation, intellectural appreciation, spiritual …	• Provisioning: Food (e.g. fish, wild rice), freshwater, natural habitat; natural resources, seeds, sanitation • Regulating: Natural flood protection creating resilience; biodiversity, carbon sequestration; purification of water and air • Cultural services: spiritual and cultural significance; recreation; education; green space; health and wellbeing • Economic services: livelihood diversification	• Provisioning: sediment storage; nursery areas for fish; minerals and mining resources, natural habitat; natural resources • Regulating: natural flood protection creating resilience; wave dissipation • Cultural services: recreation; scenic beauty; public space; health and wellbeing, education • Economic services: (eco)tourism	• Provisioning: Food (e.g. hunting of reindeer), freshwater; hydroelectric energy provision (hydropower) ; natural habitat; natural resources (periglacial plans and microorganisms), seeds • Regulating: carbon sequestration, biodiversity, regulate stream runoff for resilient water supply; control of pests and pollutants; purification of air; purification of water • Cultural services: Value for sci…	• Provisioning: Food; energy provision through biofuel, plants; agricultural products; traditional agroforestty contributing to climate adaptation and carbon mitigation and biodiversity • Production and cultivation of crops • Animal production and aquaculture • Support activities (harvesting)	• Provision of electricity, solid, liquid or gaseous fuels to power machinery, and for heating and lighting for households and industry	• Provision of mobility for passengers, business • Freight movement • Access to critical services	• Provision of water of given quality to households and industries • Provision of wastewater management for households and industries • Provision of removal of unwanted solid waste and recovery of resources from waste streams	• Provision of information and communication, exchange and computation of information services: digitalisation	Manufacture of food products Manufacture of water and other beverages Manufacture of tobacco products Manufacture of textiless Manufacture of wearing apparel Manufacture of leather and related products Manufacture of wood and of products of wood and cork, except furniture; manufacture of articless of straw and plaiting materials Manufacture of paper and paper products Printing and reproduction of…	Mining of coal and lignite; Extraction of crude petroleum and natural gas; Mining of metal ores (e.g. iron, non-ferrous metal; uranium & thorium); Other mining and quarrying (e.g. stone, sand, clay, chemical & fertilizer minerals; peat; salt); Mining support service activities	Provision of construction and retrofitting of infrastructure, goods and services	wholesale and retail trade and repair of motor vehicless and motorcycless wholesale trade, except of motor vehicless and motorcycless Retail trade, except of motor vehicless and motorcycless Retail of food	• Public administration and defence; • Implementation of programmes and policy frameworks, including subsidies and monitoring access • Governance, regulation, law creation and enforcement, incl. international and deveolopment cooperation and development planning (incl. monitoring impacts) • Social protection and compulsory social security (includes services e.g. administration of the state and th…	• Provision of ambulatory health care services, incl. mental health, centres, substance abuse, via hospitals • Provision of social assistance, incl. community food and housing and emergency and other relief shelters -provision of healthcare via hospitals - general medical & surgical hospitals; psychiatric & substance abuse hospitals; speciality hospitals (to reduce maternal mortality, reduce prev…	• Provision of educatation to population via educational services - elementary and secondary schools; junior colleges; colleges, universities & profesional schools; business schools and computer and management training; technical and trade schools; other schools and instruction (language, fine arts, sports, driving); educational support services	• Financial services and investments • Insurance and pension funding as part of social protection systems • Real estate activities - Mobilisation of resources through e.g. central banking services	• Short-term accommodation including hotels and guesthouses • Camping • Food and beverage services	• Provision of shelter
		1.1	By 2030, eradicate extreme poverty for all people everywhere, currently measured as people living on less than $1.25 a day																										Indirect influence: improving the quantity / quality of services provided by this sector can enhance achievement of this target, as grasslands provide ecosystem services including food, water, and livelihoods for many of the world's poor (1). Investing in nature can contribute to the target: poor health and a health emergency can push people into poverty, nature, including savannas, can underpin …	Indirect influence: nature, including forests, provide important contributions to livelihoods for the large number of people still living in extreme poverty, and can therefore make a contribution to achieving the target (4). Investing in nature can contribute to the target: poor health and a health emergency can push people into poverty, nature, including forests, can underpin health through supp…	Indirect influence: nature, including freshwater, provide importantcontributions to livelihoods for the large number of people still living in extreme poverty (4). Investing in nature can contribute to the target: poor health and a health emergency can push people into poverty, nature, including rivers, can underpin health through supporting the provision of freshwater and regulating pests (2), (…	Indirect influence: nature, including wetlands, provide importantcontributions to livelihoods for the large number of people still living in extreme poverty (4). Investing in nature can contribute to the target: poor health and a health emergency can push people into poverty, nature, including wetlands, can underpin health through supporting the provision of freshwater and regulating pests (2), (…	Indirect influence: nature, including barren, provide important contributions to livelihoods for the large number of people still living in extreme poverty (4).	Indirect influence: nature, including polar/alpine, provide important contributions to livelihoods for the large number of people still living in extreme poverty (4).	Indirect influence: Investing in agriculture can indirectly contribute to the target: poor health and a health emergency can push people into poverty, food security can underpin health and help lift people out of poverty (2), (3).									Indirect influence: improving the quality / quantity of services delivered by the public administration sector can enhance this target, through the role of policy and regulation in combatting extreme poverty (5).	Indirect influence: improving the quantity / quality of services delivered by this sector can enhance the achievement of this target, given that both poor health and a health emergency can push people into bankruptcy or poverty (6)(7).	Indirect influence: improving the quantity / quality of services delivered by this sector can enhance achievement of this target, as entrepreneurship training and education are considered strategic tools for poverty alleviation in places such as Nigeria (8)(9).	Indirect influence: access to financial service activities (e.g. provision of banks, savings banks, credit unions, trusts, funds, investment funds, credit granting, etc.) (10).		Indirect influence: Improving the quantity / quality of this sector's services would enhance this target as provision of shelter is considered a form of material poverty by ODI (11).
		1.2	By 2030, reduce at least by half the proportion of men, women and children of all ages living in poverty in all its dimensions according to national definitions																										Indirect influence: Poverty, as defined by the UN (1995), is characterized by severe deprivation of 'basic human needs', which include fuel for cooking and heating, safe drinking water, sanitation, education and information (i.e. digitally), as well as the access to basic services provided by transport.grasslands are known to provide a variety of ecosystem services that are beneficial to the peop…	Indirect influence: Poverty, as defined by the UN (1995), is characterized by severe deprivation of 'basic human needs', which include fuel for cooking and heating, safe drinking water, sanitation, education and information (i.e. digitally), as well as the access to basic services provided by transport. Increasing the quantity / quality of services delivered by this sector can enhance achievement…	Indirect influence: Poverty, as defined by the UN (1995), is characterized by severe deprivation of 'basic human needs', which include fuel for cooking and heating, safe drinking water, sanitation, education and information (i.e. digitally), as well as the access to basic services provided by transport. Improving the quantity / quality of services delivered by this sector can enhance achievement …	Indirect influence: improving the quantity / quality of services provided by this sector can enhance achievement of this target through various ecosystem services, such as the provisioning of water and fuel, and their ability to support income generation (9) (10).			Indirect influence: Poverty, as defined by the UN (1995), is characterized by severe deprivation of 'basic human needs', which include fuel for cooking and heating, safe drinking water, sanitation, education and information (i.e. digitally), as well as the access to basic services provided by transport. Increasing the quantity / quality of services provided by this sector can enhance achievement …	Indirect influence: based on evidence reported in Thacker (2019) where enhancing the service can help achieve the target.	Indirect influence: based on evidence reported in Thacker (2019) where enhancing the service can help achieve the target.	Indirect influence: based on evidence reported in Thacker (2019) where enhancing the service can help achieve the target.	Indirect influence: based on evidence reported in Thacker (2019) where enhancing the service can help achieve the target.		Indirect influence: increasing the quantity / quality of services delivered by this sector can enhance achievement of this target, as lucrative natural resources, such as copper, diamonds, gold and tin, can provide poor countries with large revenue streams that can be used to alleviate poverty (13).		Poverty, as defined by the UN (1995), is characterized by severe deprivation of 'basic human needs', which include fuel for cooking and heating, safe drinking water, sanitation, education and information (i.e. digitally), as well as the access to basic services provided by transport. Indirect influence therefore via the retail of fuel (heating oil, firewood, etc.); non-alcholic beverages; wholesa…	Indirect influence: Poverty, as defined by the UN (1995), is characterized by severe deprivation of 'basic human needs', which include fuel for cooking and heating, safe drinking water, sanitation, education and information (i.e. digitally), as well as the access to basic services provided by transport. Therefore, enhancing the quality / quantity of services provided by this sector can impact thi…	Indirect Influence: Poverty can be defined as a pronounced deprivation of well-being related to lack of material income or consumption, low levels of education and health, vulnerability and exposure to risk, no opportunity to be heard and powerlessness (18) (19).	Indirect influence: Poverty, as defined by the UN (1995), is characterized by severe deprivation of 'basic human needs', which include fuel for cooking and heating, safe drinking water, sanitation, education and information (i.e. digitally), as well as the access to basic services provided by transport (20).	Indirect influence: financial service activities (e.g. savings, provision of credit, etc.) (21).
		1.3	Implement nationally appropriate social protection systems and measures for all, including floors, and by 2030 achieve substantial coverage of the poor and the vulnerable																Direct influence: public administration services such as compulsory social security activities (funding and administration of government-provided social security programmes (sickness, work-accident and unemployment insurance; retirement pensions; programmes covering losses of income due to maternity, temporary disablement, widowhood, etc.); also public administration of social services programmes)	Direct influence: access to healthcare and social work and social protection		Direct influence: pension funding as part of social protection systems.								Indirect influence: improving the quality / quantity of services delivered by this sector can enhance achievement of this target, through the production of food from the forest sector (2).					Indirect influence: improving the quality / quantity of services delivered by this sector can enhance achievement of this target, through the production of food from the agricultural sector, as feeding programmes can form part of a social protection programme (1) (2) (3).	Indirect influence: improving the affordability and thereby quantity of energy provided to the public through energy subsidies can help implement social protection systems ().	Indirect influence: based on evidence reported in Thacker (2019) where enhancing the service can help achieve the target.	Indirect influence: improving the affordability and thereby quantity of energy provided to the public through water subsidies can help implement social protection systems ().	Indirect influence: based on evidence reported in Thacker (2019) where enhancing the service can help achieve the target.							Indirect influence: improving the quantity / quality of services delivered by this sector can enhance achievement of this target, as education can form a part of social protection programmes (4).
		1.4	By 2030, ensure that all men and women, in particular the poor and the vulnerable, have equal rights to economic resources, as well as access to basic services, ownership and control over land and other forms of property, inheritance, natural resources, appropriate new technology and financial services, including microfinance	Direct influence: provision of natural resources	Direct influence: provision of natural resources	Direct influence: provision of natural resources	Direct influence: provision of natural resources	Direct influence: provision of natural resources	Direct influence: provision of natural resources	Direct influence: provision of food resources	Direct influence	Direct influence	Direct influence	Direct influence		Direct influence: provision of natural resources		Direct influence: retail of food and basic services.	Direct influence: enactment and judicial interpretation of laws and their pursuant regulation. Services include administration of programmes which deliver basic services, including health, education. Also includes implementation of regional development policy measures, e.g. to reduce unemployment.	Direct influence: access to healthcare	Direct influence: access to education	Direct influence: financial service activities (e.g. savings, provision of credit, etc.).	Direct influence: provision of food	Direct influence: provision of shelter
		1.5	By 2030, build the resilience of the poor and those in vulnerable situations and reduce their exposure and vulnerability to climate-related extreme events and other economic, social and environmental shocks and disasters	Direct influence: natural flood protection creating resilience	Direct influence: natural flood protection creating resilience	Direct influence: natural flood protection creating resilience	Direct influence: natural flood protection creating resilience	Direct influence: natural flood protection creating resilience	Direct influence: regulate stream runoff for resilient water supply																										Indireect influence: cropland can increase resilience through the implementation of agroforestry practices or drought-resilient practices, for example. They can also increase resilience through the provision of food (11).	Indirect influence: based on evidence reported in Thacker (2019) where enhancing the service can help achieve the target.	Indirect influence: based on evidence reported in Thacker (2019) where enhancing the service can help achieve the target.	Indirect influence: based on evidence reported in Thacker (2019) where enhancing the service can help achieve the target.	Indirect influence: based on evidence reported in Thacker (2019) where enhancing the service can help achieve the target. Digitalisation can help to improve disaster assistance (12).			Indirect influence: improving the quantity / quality of services delivered by the construction sector can enhance achievement of this target, through the construction of building resilient infrastructure, including improved building foundations (1)		Indirect influence: improving the quality / quantity of services delivered by the public administration sector can enhance the achievement of this target through the implementation of policies and regulations that address climate change and build resilience (2) (3)	Indirect influence: Improving quality and quantity of healthcare and community centres can help increase resilience (4)	Indirect influence: improving the quantity / quality of services delivered by this sector can enhance achievement of this target, as education is shown to be a key component of building climate resilience (5)	Indirect influence: financial service provision - savings schemes, pensions, trust funds, insurance etc. (6)		Indirect influence: secure tenure is key to building resilience (7)
		1.a	Ensure significant mobilization of resources from a variety of sources, including through enhanced development cooperation, in order to provide adequate and predictable means for developing countries, in particular least developed countries, to implement programmes and policies to end poverty in all its dimensions																Direct influence: services include development cooperation, budget implementation and management of public funds and public debt, including raising and receiving of moneys and control of their disbursement; also includes aid to foreign countries, whether or not routed through international organizations			Direct influence: central banking services, including issuing and managing the country’s currency and money supply.
		1.b	Create sound policy frameworks at the national, regional and international levels, based on pro-poor and gender-sensitive development strategies, to support accelerated investment in poverty eradication actions																Direct influence: Policy frameworks, public administration and regulation, including subsidy allocation, for different economic sectors, e.g. implementation of regional development policy measures, e.g. to reduce unemployment.
		2.1	By 2030, end hunger and ensure access by all people, in particular the poor and people in vulnerable situations, including infants, to safe, nutritious and sufficient food all year round	Direct influence: provision of food resources	Direct influence: provision of food resources	Direct influence: provision of food resources and water for irrigation	Direct influence: provision of food resources		Direct influence: provision of food resources	Direct influence: provision of food resources								Direct influence: retail of food					Direct influence: provision of food, including in hospitals										Indirect influence: nursery areas for fish provide food services that can help achieve this target (8).			Indirect influence: based on evidence reported in Thacker (2019) where enhancing the service can help achieve the target.	Indirect influence: based on evidence reported in Thacker (2019) where enhancing the service can help achieve the target.	Indirect influence: based on evidence reported in Thacker (2019) where enhancing the service can help achieve the target.	Indirect influence: ICT is a potential tool in the fight against food insecurity and hunger, with ICT access being positively associated with household food security (9).	Indirect influence: Improving the quality/ quantity of manufacturing products can help achieve this target due to the role of manufacturing as an intermediate sector, e.g. in the production of sale of food (1)				Indirect influence: enhancing the quality / quantity of services provided by this sector will indirectly support the achievement of this target, e.g. through improved public administration and regulation, including subsidy allocation, for food producing sectors such as agriculture (2)	Indirect influence: improving the quantity / quality of services delivered by this sector can enhance achievement of this target, given the role of the health sector in targetting hunger and providing health care that eliminates diseases that deplete people of nutrients (3) (4)	Indirect influence: improving the quantity / quality of services delivered by this sector can enhance achievement of this target, by educating women in nutrition such that they are able to provide nutritious meals and thereby reduce malnutrition in their children (5) (6)	Indirect influence: Improving access to financial services can help farmers make profitable investments that increase their yields (7)
		2.2	By 2030, end all forms of malnutrition, including achieving, by 2025, the internationally agreed targets on stunting and wasting in children under 5 years of age, and address the nutritional needs of adolescent girls, pregnant and lactating women and older persons																										Indirect influence: enhancing the quantity / quality of services provided by this sector can enhance this target, as grasslands are known to provide food for peoples' subsistence, e.g. through farming of livestock (1) (2).	Indirect influence: increasing the quantity / quality of services provided by this sector can enhance achievement of this target through the provision of food. Forest foods are known to form a small but critical part of otherwise bland and nutritionally poor diets (3).	Indirect influence: increasing the quantity / quality of services delivered by this sector can enhance achievement of this target, as water supply can be a determining factor in malnutrition, with poor water supply leading to infection disease and diarrhoea, which can lead to malnutrition. Also provision of food and water for irrigation (4) (5) (6) (7).	Indirect influence: improving the quantity / quality of services provided by this sector can enhance achievement of this target, through production of food (8).	Indirect influence: nursery areas for fish provide food services that can help achieve this target (21).	Indirect influence: improving the quality / quantity of snow / tundra can help achieve this target as perennial snowfields provide habitat for plants and animals, including caribou, which form an important part of the subsistence of Native Alaskan people (9).	Indirect influence: increasing the quantity / quality of services delivered by this sector can enhance achievement of this target through the role of agriculture in the production of food (10).	Indirect influence: based on evidence reported in Thacker (2019) where enhancing the service can help achieve the target.	Indirect influence: based on evidence reported in Thacker (2019) where enhancing the service can help achieve the target.	Indirect influence: based on evidence reported in Thacker (2019) where enhancing the service can help achieve the target.	Indirect influence:ICT is a potential tool in the fight against food insecurity and hunger, with ICT access being positively associated with household food security,where younger, single, educated, employed individuals mostly use ICT to advance the course of their food securit (22).	Indirect influence: Improving the quality/ quantity of manufacturing products can help achieve this target due to the role of manufacturing as an intermediate sector, e.g. in the production of sale of food (11).	Indirect influence: increasing the quantity / quality of services provided by this sector can enhance achievement of this target, through the use of mined minerals in crop fertilizers (12).		Indirect influence: improving the quality / quantity of services provided by this sector can enhance achievement of this target, through the retail of food products and medical products (13).	Indirect influence: enhancing the quality / quantity of services provided by this sector will indirectly support the achievement of this target, e.g. through improved public administration and regulation, including subsidy allocation, for food producing sectors such as agriculture. Also, improving public administration of programmes aimed to increase personal well-being, such as health, will help…	Indirect influence: improving the quantity / quality of services provided by this sector can enhance achievement of this target, through nutrition risk screening, providing health care to malnourished patients and measures to eliminate diseases that deplete people of nutrients (15) (16).	Indirect influence: improving the quantity / quality of services delivered by this sector can enhance achievement of this target, as education is shown to reduce the incidence of malnutrition (17) (18) (19).		Indirect influence: improving the quality / quantity of services delivered by this sector could enhance the achievement of this target, e.g. through enhanced food and beverage service activities, including food provided in hospitals and school canteens (20).
		2.3	By 2030, double the agricultural productivity and incomes of small-scale food producers, in particular women, indigenous peoples, family farmers, pastoralists and fishers, including through secure and equal access to land, other productive resources and inputs, knowledge, financial services, markets and opportunities for value addition and non-farm employment	Direct influence: access to land; provision of food resources	Direct influence: access to land; provision of food resources	Direct influence: provision of food resources	Direct influence: access to land; provision of food resources	Direct influence: access to land	Direct influence: provision of food resources	Direct influence: provison of agricultural services and food resources												Direct influence: financial services.														Indirect influence: based on evidence reported in Thacker (2019) where enhancing the service can help achieve the target.	Indirect influence: based on evidence reported in Thacker (2019) where enhancing the service can help achieve the target.	Indirect influence: improving agricutlural water productivity, i.e. more crop per drop whereby improving the quality of water delivery and its management can help increase agricutlural productivity (7).	Indirect influence: based on evidence reported in Thacker (2019) where enhancing the service can help achieve the target.	Indirect influence: Improving the quality/ quantity of manufacturing products can help achieve this target due to the role of manufacturing as an intermediate sector in the production of sale of chemicals (e.g. fertilizers) and machinery (including agricultural machinery); animal feeds; agrochemical products (1)	Indirect influence: increasing the quantity / quality of services provided by this sector can enhance achievement of this target, through the use of mined minerals in crop fertilizers (2).		Indirect influence: wholesale of agricultural raw materials and live animals, and agricultural machinery, equipment and supplies, as well as fertilizers and agrochemical products (3)	Indirect influence: enhancing the quality / quantity of services provided by this sector will indirectly support the achievement of this target, e.g. through improved public administration and regulation, including subsidy allocation, for food producing sectors such as agriculture (4).	Indirect influence: improving the quality / quantity of services provided by this sector can enhance achievement of this target, given the link between health and both income and labor productivity in the health sector. A positive relationship exists between higher levels of agricultural value added and a number of health status and health input measures in countries in Sub-Saharan Africa for the…	Indirect influence: improving the quantity / quality of services provided by this sector can enhance this achievement of this target, as education of farmers is shown to increase agricultural poverty through knowledge, and hands-on training of better methods of farming, as well as changing innovations and ideas (6).
		2.4	By 2030, ensure sustainable food production systems and implement resilient agricultural practices that increase productivity and production, that help maintain ecosystems, that strengthen capacity for adaptation to climate change, extreme weather, drought, flooding and other disasters and that progressively improve land and soil quality	Direct influence: provision of food production, natural flood protection	Direct influence: provision of food production, natural flood protection	Direct influence: provision of food production, natural flood protection	Direct influence: provision of food production, natural flood protection	Direct influence: natural flood protection	Direct influence: provision of food resources	Direct influence: provison of food production																										Indirect influence: based on evidence reported in Thacker (2019) where enhancing the service can help achieve the target.	Indirect influence: based on evidence reported in Thacker (2019) where enhancing the service can help achieve the target.	Indirect influence: based on evidence reported in Thacker (2019) where enhancing the service can help achieve the target.	Indirect influence: based on evidence reported in Thacker (2019) where enhancing the service can help achieve the target.	Indirect influence: Improving the quality/ quantity of manufacturing products can help achieve this target due to the role of manufacturing as an intermediate sector in the production of sale of chemicals (e.g. fertilizers) and machinery (including agricultural machinery) (1).			Indirect influence: wholesale of agricultural raw materials and live animals, and agricultural machinery, equipment and supplies, as well as fertilizers (2).	Indirect influence: enhancing the quality / quantity of services provided by this sector will indirectly support the achievement of this target, e.g. through regulation and contribution to more efficient operation of businesses, e.g. through improved public administration and regulation, including subsidy allocation, for food producing sectors such as agriculture (3).		Indirect influence: improving the quality / quantity of services delivered by this sector can enhance achievement of this target, as education is shown to help farmers understand how agricultural practices can complement and build or challenge and destroy the biological processes and services of ecosystems, on which their production systems are built (4).
		2.5	By 2020, maintain the genetic diversity of seeds, cultivated plants and farmed and domesticated animals and their related wild species, including through soundly managed and diversified seed and plant banks at the national, regional and international levels, and promote access to and fair and equitable sharing of benefits arising from the utilization of genetic resources and associated traditiona…	Direct influence: source of wild species; provision of seeds	Direct influence: source of wild species; provision of seeds	Direct influence: source of wild species; provision of seeds	Direct influence: source of wild species; provision of seeds	Direct influence: nursery areas for fish	Direct influence: source of wild species; provision of seeds	Direct influence: cultivation of plants provided by the agricultural sector																							Indirect influence: nursery areas for fish provide food services that can help achieve this target (3).						Indirect influence: based on evidence reported in Thacker (2019) where enhancing the service can help achieve the target.					Indirect influence: enhancing the quality / quantity of services provided by this sector will indirectly support the achievement of this target, e.g. through improved public administration and regulation, including subsidy allocation, for food producing ssuch as agriculture (1).		Indirect influence: improving the quantity / quality of services delivered by this sector can enhance achievement of this target, as training in crop genetic diversity, etc. can help farmers select seeds for characteristics such as pest and disease resistence, earliness of ripening and other criteria of importance (2).
		2.a	Increase investment, including through enhanced international cooperation, in rural infrastructure, agricultural research and extension services, technology development and plant and livestock gene banks in order to enhance agricultural productive capacity in developing countries, in particular least developed countries																Direct influence: international cooperation; through budget implementation and management of public funds and public debt, including the raising and receiving of moneys and control of their disbursement, and through the administration and operation of overall economic and social planning and statistical services at the various levels of government. This sector also includes the public administrat…		Direct influence: access to educational research	Direct influence: financial services and investment.																	Indirect influence: based on evidence reported in Thacker (2019) where enhancing the service can help achieve the target.
		2.b	Correct and prevent trade restrictions and distortions in world agricultural markets, including through the parallel elimination of all forms of agricultural export subsidies and all export measures with equivalent effect, in accordance with the mandate of the Doha Development Round																Direct influence: this sector includes public administration and regulation, including subsidy allocation, for different economic sectors including agriculture; also management of foreign trade, international financial and foreign technical affairs.																												Indirect influence: central banking services —issuing and managing the country’s currency, etc. (1)
		2.c	Adopt measures to ensure the proper functioning of food commodity markets and their derivatives and facilitate timely access to market information, including on food reserves, in order to help limit extreme food price volatility																Direct influence: implementing measures and monitoring access to markets; regulation of activities for food.																Indirect influence: improving the quantity / quality of services delivered by the agricultural sector can enhance achievement of this target, through the production of food and harvests, which are known to impact quantity of food and food prices (1) (2).	Indirect influence: improving the quality and quantity of energy service provision and thereby ensuring energy security can help limit food price volatility (5).	Indirect influence: based on evidence reported in Thacker (2019) where enhancing the service can help achieve the target.	Indirect influence: water services and its related price volatility is linked to food price volatility through the food-water nexus (7).	Indirect influence: based on evidence reported in Thacker (2019) where enhancing the service can help achieve the target.								Indirect influence: financing instruments are a means of limiting food price volatility (4, 6).
		3.1	By 2030, reduce the global maternal mortality ratio to less than 70 per 100,000 live births																	Direct influence: access to healthcare									Indirect influence: improving the quantity / quality of services provided by this sector can enhance achievement of this target through the provision of medicinal products (1).	Indirect influence: increasing the quantity / quality of services provided by forests can enhance achievement of this target through the provision of medicinal products, particularly in Africa (1).	Indirect influence: increasing the quantity / quality of services delivered by this sector can enhance achievement of this target, as access to poor water during pregnancy can lead to malaria, typhoid, dysentery and amoebiasis which can result in miscarriage, foetal death and maternal mortality. Equally, provision of safe water for medical purposes to treat such illness can improve maternal healt…	Indirect influence: improving the quantity / quality of services delivered by this sector can enhance achievement of this target, through provision of freshwater. Provision of clean water reduces the incidence of diseases that undermine maternal health and contribute to maternal morbidity and mortality (4).		Indirect influence: improving the quantity / quality of services delivered by this sector can enhance achievement of this target, through provision of freshwater. Provision of clean water reduces the incidence of diseases that undermine maternal health and contribute to maternal morbidity and mortality (4).	Indirect influence: improving the quantity / quality of services delivered by the agricultural sector can impact this target, through the provision of food and associated nutrients. This is known to impact women's health and mortality (6) (7).	Indirect influence: based on evidence reported in Thacker (2019) where enhancing the service can help achieve the target.	Indirect influence: based on evidence reported in Thacker (2019) where enhancing the service can help achieve the target.	Indirect influence: based on evidence reported in Thacker (2019) where enhancing the service can help achieve the target.	Indirect influence: targeted client communication via mobile devices may be a useful strategy to improve poor maternal, neonatal and child health (16).	Indirect influence: Improving the quality/ quantity of manufacturing products can help achieve this target due to the role of manufacturing as an intermediate sector in the production of medicinal products (7).			Indirect influence: Retail sale of pharmaceutical and medical goods. Availability of drugs is shown to influence maternal mortality (8) (9).	Indirect influence: enhancing the quality / quantity of services provided by this sector can influence this target, e.g. through better regulation of activities providing health care and other social services, e.g. better public administration of health programmes (10).		Indirect influence: improving the quality / quantity of services delivered by this sector can enhance achievement of this target, as education is shown to empower women to receive or seek care during pregnancy and childbirth, and in turn reduce mortality. Education is also key to ensuring adequate skilled care for women (11) (12)	Indirect influence: finance and investment is a known means of improving maternal and newborn health, and provision of health insurance will also enhance the achievement of this target (13) (14).		Indirect influence: housing is known to affect maternal and child mortality (15).
		3.2	By 2030, end preventable deaths of newborns and children under 5 years of age, with all countries aiming to reduce neonatal mortality to at least as low as 12 per 1,000 live births and under-5 mortality to at least as low as 25 per 1,000 live births																	Direct influence: access to healthcare									Indirect influence: improving the quantity / quality of services provided by this sector can enhance achievement of this target, through the provision of food and water: Leading causes of death in children under-5 years are preterm birth complications, pneumonia, birth asphyxia, congenital anomalies, diarrhoea and malaria. Nearly half of these deaths are in newborns. More than half of these early…	Indirect influence: improving the quantity / quality of services provided by this sector can enhance achievement of this target, through the provision of food and water: Leading causes of death in children under-5 years are preterm birth complications, pneumonia, birth asphyxia, congenital anomalies, diarrhoea and malaria. Nearly half of these deaths are in newborns. More than half of these early…	Indirect influence: improving the quantity / quality of services provided by this sector can enhance achievement of this target, through the provision of food and water: Leading causes of death in children under-5 years are preterm birth complications, pneumonia, birth asphyxia, congenital anomalies, diarrhoea and malaria. Nearly half of these deaths are in newborns. More than half of these early…	Indirect influence: improving the quantity / quality of services provided by this sector can enhance achievement of this target, through the provision of food and water: Leading causes of death in children under-5 years are preterm birth complications, pneumonia, birth asphyxia, congenital anomalies, diarrhoea and malaria. Nearly half of these deaths are in newborns. More than half of these early…		Indirect influence: improving the quantity / quality of services provided by this sector can enhance achievement of this target, through the provision of food and water: Leading causes of death in children under-5 years are preterm birth complications, pneumonia, birth asphyxia, congenital anomalies, diarrhoea and malaria. Nearly half of these deaths are in newborns. More than half of these early…	Indirect influence: improving the quantity / quality of services delivered by this sector can enhance the achievement of this target, through the provision of food. A leading causes of death in children under-5 years are preterm birth complications, pneumonia, birth asphyxia, congenital anomalies, diarrhoea and malaria. More than half of these early child deaths are preventable or can be treated …	Indirect influence: based on evidence reported in Thacker (2019) where enhancing the service can help achieve the target.	Indirect influence: based on evidence reported in Thacker (2019) where enhancing the service can help achieve the target.	Indirect influence: based on evidence reported in Thacker (2019) where enhancing the service can help achieve the target.	Indirect influence: targeted client communication via mobile devices may be a useful strategy to improve poor maternal, neonatal and child health (13).	Indirect influence: Improving the quality/ quantity of manufacturing products can help achieve this target due to the role of manufacturing as an intermediate sector in the production of medicinal products (7).			Indirect influence: Retail sale of pharmaceutical and medical goods (8).	Indirect influence: enhancing the quality / quantity of services provided by this sector can influence this target, e.g. through better regulation of activities providing health care and other social services, e.g. better public administration of health programmes (9).		Indirect influence: improving the quality / quantity of services delivered by this sector can enhance achievement of this target, as education is shown to reduce child mortality, including breastfeeding education. There is much research on the effect of women's education for child health (10).	Indirect influence: finance and investment is a known means of improving maternal and newborn health. Source: https://www.who.int/pmnch/topics/maternal/app_maternal_health_english.pdf Also, Indirect influence: provision of health insurance (11).		Indirect influence: housing is known to affect maternal and child mortality (12).
		3.3	By 2030, end the epidemics of AIDS, tuberculosis, malaria and neglected tropical diseases and combat hepatitis, water-borne diseases and other communicable diseases		Direct influence: provision of freshwater, control of pests, purification of water.	Direct influence: provision of freshwater, control of pests, purification of water.	Direct influence: provision of freshwater, control of pests, purification of water.		Direct influence: provision of freshwater.				Direct influence: provision of water, provision of wastewater services.							Direct influence: access to healthcare															Indirect influence: improving the quality of food production can enhance the achievement of this target, as poorly managed irrigation-based agriculture and rural development can expand breeding habitats of Culex vectors and has led to Japanese encephalitis virus establishing a secondary cycle in domestic pig populations where it amplifies and spills over into human populations. Deforestation and …	Indirect influence: based on evidence reported in Thacker (2019) where enhancing the service can help achieve the target.	Indirect influence: based on evidence reported in Thacker (2019) where enhancing the service can help achieve the target.		Indirect influence: based on evidence reported in Thacker (2019) where enhancing the service can help achieve the target.	Indirect influence: Improving the quality/ quantity of manufacturing products can help achieve this target due to the role of manufacturing as an intermediate sector in the production of medicinal products including vaccines (2).			Indirect influence: Retail sale of pharmaceutical and medical goods (3).	Indirect influence: enhancing the quality / quantity of services provided by this sector can influence this target, e.g. through better regulation of activities providing health care and other social services, e.g. better public administration of health programmes (4).		Indirect influence: improving the quality / quantity of services delivered by this sector can enhance achievement of this target, as education is known to be key in reducing the transmission of diseases such as HIV (5) (6).	Indirect influence: financial services can impact this target, such as the global fund for the ending of epidemics. Provision of health insurance will also enhance achievement of this target (7) (8) (9).		Indirect influence: poor housing is associated with health conditions and poor mental health, therefore improved housing will have an influence on this target (10).
		3.4	By 2030, reduce by one third premature mortality from non-communicable diseases through prevention and treatment and promote mental health and well-being	Direct influence: support health and wellbeing	Direct influence: support health and wellbeing	Direct influence: support health and wellbeing	Direct influence: support health and wellbeing	Direct influence: support health and wellbeing	Direct influence: support health and wellbeing											Direct influence: access to healthcare															Indirect influence: increasing the quantity / quality of services delivered by this sector can enhance the achievement of this target, as WHO states that to lessen the impact of NCDs on individuals and society, a comprehensive approach is needed requiring all sectors, including health, finance, transport, education, agriculture, planning and others, to collaborate to reduce the risks associated w…	Indirect influence: based on evidence reported in Thacker (2019) where enhancing the service can help achieve the target.	Indirect influence: based on evidence reported in Thacker (2019) where enhancing the service can help achieve the target.	Indirect influence: based on evidence reported in Thacker (2019) where enhancing the service can help achieve the target.	Indirect influence: based on evidence reported in Thacker (2019) where enhancing the service can help achieve the target.	Indirect influence: Improving the quality/ quantity of manufacturing products can help achieve this target due to the role of manufacturing as an intermediate sector in the production of medicinal products (2).	Indirect influence: increasing the quantity / quality of services delivered by this sector can enhance the achievement of this target, through better management of the sector to reduce pollution. Currently, mining contributes to both air pollution and chemical pollution (3) (4).		Indirect influence: Retail sale of pharmaceutical and medical goods; retail sale of cultural and recreation goods; and activities of commercial art galleries (5).	Indirect influence: enhancing the quality / quantity of services provided by this sector can influence this target, e.g. through better regulation of activities providing health care and other social services, e.g. better public administration of health programmes (6).		Indirect influence: improving the quality / quantity of services delivered by this sector can enhance achievement of this target, as education is known to be an aspect in reducing risks associated with NCDs and to promove interventions to prevent and control them (7) (8).	Indirect influence: provision of health insurance (9).	Indirect influence: enhancing the quantity / quality of services delivered by this sector can enhance achievement of this target, e.g. through the provision of holiday homes, resort hotels and restaurants which may enhance mental health and wellbeing (10).	Indirect influence: poor housing is associated with health conditions and poor mental health, therefore improved housing will have an influence on this target (11).
		3.5	Strengthen the prevention and treatment of substance abuse, including narcotic drug abuse and harmful use of alcohol																	Direct influence: access to healthcare										Indirect influence: improving the quantity / quality of services provided by this sector can enhance achievement of this target through their aesthetic and passive use value. For example, a study showed that at-risk youth using urban forests for physical activity had reduced smoking and alcohol consumption (1).									Indirect influence: based on evidence reported in Thacker (2019) where enhancing the service can help achieve the target.	Indirect influence: Improving the quality/ quantity of manufacturing products can help achieve this target due to the role of manufacturing as an intermediate sector in the production of medicinal products, beverages and tobacco products (2).			Indirect influence: Wholesale and retail of medicinal and pharmaceutical products (3).	Indirect influence: enhancing the quality / quantity of services provided by this sector can influence this target, e.g. through better regulation of activities providing health care and other social services, e.g. better public administration of health programmes (4).		Indirect influence: improving the quality / quantity of services delivered by this sector can enhance achievement of this target as skills enhancement programs to prevent drug abuse have shown promise in tests with adolescents. At 6-month follow-up, compared with test-only control condition subjects, intervention condition subjects had better knowledge of drug effects, better interpersonal skills…	Indirect influence: health insurance is a means of providing access for people to treatment for substance abuse health issues (6).	Indirect influence: enhancing the quality / quantity of services provided by this sector can enhance achievement of this target, e.g. through the role of restaurants and bars in responsible alcohol service (7).	Indirect influence: improving the quality / quantity of shelter can enhance this target, as homelessness is shown to be a risk factor for substance abuse (8).
		3.6	By 2020, halve the number of global deaths and injuries from road traffic accidents									Direct influence								Direct influence: access to healthcare									Indirect influence: there is evidence that increasing natural flood protection can reduce road accidents, and that ecological corridors can enable safe movement of wildlife thereby reducing traffic accidents. (1), (2), (3).	Indirect influence: ecological corridors have shown to reduce traddic accidents. In particular, there is evidence that street trees reduce driving speed, which can help achieve the target. Natural flood protection can also reduce road accidents (1), (2), (3)	Indirect influence: there is evidence that increasing natural flood protection can reduce road accidents, and that water management can reduce the risk of floods, a factor in poor road conditions and a cause of accidents. Prevention and mitigation of flooding, and related water-management functions can be provided by rivers (1), (2), (3).	Indirect influence: there is evidence that increasing natural flood protection can reduce road accidents, and that ecological corridors can enable safe movement of wildlife thereby reducing traffic accidents. (1), (2)	Indirect influence: there is evidence that increasing natural flood protection can reduce road accidents, and that ecological corridors can enable safe movement of wildlife thereby reducing traffic accidents. (1), (2).		Indireect influence: cropland management can help to stabilise soils and reduce surface runoff / landslides on slopes (12).			Indirect influence: based on evidence reported in Thacker (2019) where enhancing the service can help achieve the target.	Indirect influence: based on evidence reported in Thacker (2019) where enhancing the service can help achieve the target.	Indirect influence: Improving the quality/ quantity of manufacturing products can help achieve this target due to the role of manufacturing as an intermediate sector in the production of medicinal products (4).		Indirect influence: improving the quantity / quality of services delivered by this sector can enhance achievement of this target, through improving road construction and installation of crash barriers (5).	Indirect influence: maintenance and repair of motor vehicles to prevent road accidents; wholesale and retail of medical and pharmaceutical products to ensure access to methods of treatment following accidents can indirectly help prevent traffic death (6).	Indirect influence: enhancing the quality / quantity of services provided by this sector can influence this target, e.g. through better regulation of activities providing health care and other social services, e.g. better public administration of health programmes; and improved public regulation of transport and infrastructure (7).		Indirect influence: improving the quantity / quality of services delivered by this sector can enhance achievement of this target, as education is known to be important to developing safer people and safer communities; e.g. through the teaching of road safety in schools as well as through driver trainings and safety campaigns. Accident figures are shown to be reduced through health education activ…	Indirect influence: provision of health insurance can help achieve the target (10).	Indirect influence: enhancing the quality / quantity of services provided by this sector can enhance achievement of this target, e.g. through the role of restaurants and bars in responsible alcohol service and preventing alcohol-impaired driving (11).
		3.7	By 2030, ensure universal access to sexual and reproductive health-care services, including for family planning, information and education, and the integration of reproductive health into national strategies and programmes																Direct influence: this sector includes the regulation of the activities of providing health care and education; and budget implementation and management of public funds and public debt, including raising and receiving of moneys and control of their disbursement	Direct influence: access to healthcare	Direct influence: access to education																Indirect influence: based on evidence reported in Thacker (2019) where enhancing the service can help achieve the target.		Indirect influence: based on evidence reported in Thacker (2019) where enhancing the service can help achieve the target.	Indirect influence: Improving the quality/ quantity of manufacturing products can help achieve this target due to the role of manufacturing as an intermediate sector in the production of medicinal products (1).			Indirect influence: increasing access to pharmaceutical and medical goods through wholesale and retail can enhance achievement of this target (2).				Indirect influence: provision of health insurance can help achieve the target(3).
		3.8	Achieve universal health coverage, including financial risk protection, access to quality essential health-care services and access to safe, effective, quality and affordable essential medicines and vaccines for all	Direct influence: provision of medicines.	Direct influence: provision of medicines		Direct influence: provision of medicines												Direct influence: regulation of the activities of providing health care and education; and budget implementation and management of public funds and public debt, including raising and receiving of moneys and control of their disbursement	Direct influence: access to healthcare		Direct influence: financial services / provision of health insurance Source: https://unstats.un.org/unsd/publication/seriesM/seriesm_4rev4e.pdf														Indirect influence: based on evidence reported in Thacker (2019) where enhancing the service can help achieve the target.	Indirect influence: based on evidence reported in Thacker (2019) where enhancing the service can help achieve the target.	Indirect influence: water quality plays a critical role in ensureing quality healthcare services, as water is used in cleaning and steam sterilization of medical devices (5).	Indirect influence: digital communication and computation help improve healthcare services (4).	Indirect influence: Improving the quality/ quantity of manufacturing products can help achieve this target due to the role of manufacturing as an intermediate sector in the production of medicinal products including vaccines (1).		Indirect influence: improving the quantity / quality of services delivered by the construction sector can enhance achievement of this target, e.g. through construction of hospitals (2).	Indirect influence: whole sale and retail sale of pharmaceutical and medical goods (3).
		3.9	By 2030, substantially reduce the number of deaths and illnesses from hazardous chemicals and air, water and soil pollution and contamination	Direct influence: purification of air and water; control of pests; prevention of soil erosion.	Direct influence: purification of air and water; control of pests; prevention of soil erosion.	Direct influence: purification of air and water; control of pests; prevention of soil erosion.	Direct influence: purification of air and water.		Direct influence: purification of air and water; control of pests and pollutants.				Direct influence: provision of management of hazardous waste and wastewater treatment.							Direct influence: access to healthcare															Indirect influence: improving the quantity / quality of the management of this sector can enhance achievement of this target, as better management of pesticide use in agriculture can reduce deaths from chemical pollution (1).	Indirect influence: based on evidence reported in Thacker (2019) where enhancing the service can help achieve the target.	Indirect influence: based on evidence reported in Thacker (2019) where enhancing the service can help achieve the target.		Indirect influence: using smartphones and digital communication can help reach and engage communities in adopting safe water supply systems (10).	Indirect influence: Improving the quality/ quantity of manufacturing products can help achieve this target due to the role of manufacturing as an intermediate sector in the production of medicinal products (2).	Indirect influence: improving the management of the mining sector can enhance achievement of this target, given that metalliferous mine dusts, and associated potentially toxic elements (PTEs) released into the environment through dust generating mining activities, is one such environmental pollution related cause of adverse health effects to humans (3) (4).		Indirect influence: wholesale and retail sale of pharmaceutical and medical goods can enhance the achievement of this target, by enhancing treatment of pollution related illnesses (5).	Indirect influence: improving the public administration of programmes on health and education will impact this target (6).			Indirect influence: provision of health insurance is shown to be a factor in enabling treatment of pollution related illnesses (7) (8).
		3.a	Strengthen the implementation of the World Health Organization Framework Convention on Tobacco Control in all countries, as appropriate																Direct influence: implementation of framework.																				Indirect influence: based on evidence reported in Thacker (2019) where enhancing the service can help achieve the target.	Indirect influence: Improving the quality/ quantity of manufacturing products can help achieve this target due to the role of manufacturing as an intermediate sector in the production of tobacco products (1).			Indirect influence: better management of wholesale and retail of tobacco can help to influence this target, e.g. through better patroling of sales to minors, etc. (2) (3).		Indirect influence: improving the quantity / quality of services delivered by this sector can enhance achievement of this target, given that primary care clinicians, tobacco dependence treatment specialists, and health care administrators, insurers, and purchasers now have an unprecedented opportunity to reduce tobacco use rates given the number of people who want support giving up smoking (5).	Indirect influence: Non-price measures to reduce demand for tobacco include education, communication, training and public awareness (6).		Indirect influence: improving the quantity / quality of services provided by this sector can enhance the achievement of this target, e.g. through the implementation of smoke-free spaces in bars and restaurants, in line with the Convention (7) (8).
		3.b	Support the research and development of vaccines and medicines for the communicable and non-communicable diseases that primarily affect developing countries, provide access to affordable essential medicines and vaccines, in accordance with the Doha Declaration on the TRIPS Agreement and Public Health, which affirms the right of developing countries to use to the full the provisions in the Agreeme…																Direct influence: public administration of R&D policies and associated funds for the health sector; regulation of the activities of providing healthcare	Direct influence: access to healthcare									Indirect influence: increasing the quantity / quality of services provided by this sector can enhance the achievement of this target, through the role of grasslands in providing medicinal resources (1).	Indirect influence: increasing the quantity / quality of services provided by this sector can enhance the achievement of this target, through the role of forests in providing medicinal resources (1).		Indirect influence: increasing the quantity / quality of services provided by this sector can enhance the achievement of this target, through the role of wetlands and mangrove forests in providing medicinal resources (1).				Indirect influence: based on evidence reported in Thacker (2019) where enhancing the service can help achieve the target.	Indirect influence: based on evidence reported in Thacker (2019) where enhancing the service can help achieve the target.		Indirect influence: digital communication can help in the research and development of vaccines (11).	Indirect influence: Improving the quality/ quantity of manufacturing products can help achieve this target due to the role of manufacturing as an intermediate sector in the production of medicinal products including vaccines (2).	Indirect influence: improving the quantity / quality of services provided by this sector can enhance achievement of this target, given the use of minerals and metals in the making of medicines. For example, copper is known to be used in MRI scanners and other medical equipment, and silver is used in various medical products including antibiotics (3) (4) (5) (6).	Indirect influence: improving the quantity / quality of construction services can enhance achievement of this target, e.g. through construction of hospitals and roads (7).	Indirect influence: increasing the quantity of wholesale and retail sale of pharmaceutical and medical goods can help increase access to essential medicines (8).			Indirect influence: improving the quality / quantity of services provided by this sector can enhance achievement of this target, to equip health professionals and patients with the necessary information to enable them to use medicines and other medical products responsibly (9).	Indirect influence: provision of health insurance (10).
		3.c	Substantially increase health financing and the recruitment, development, training and retention of the health workforce in developing countries, especially in least developed countries and small island developing States																Direct influence: public administration of R&D policies and associated funds for the health sector; regulation of the activities of providing healthcare	Direct influence: access to healthcare	Direct influence: access to training for any profession	Direct influence: financial services.																	Indirect influence: based on evidence reported in Thacker (2019) where enhancing the service can help achieve the target.
		3.d	Strengthen the capacity of all countries, in particular developing countries, for early warning, risk reduction and management of national and global health risks																Direct influence: public administration of R&D policies and associated funds for the health sector; public administration of programmes aimed to increase personal wellbeing, including health; strengthen capacity for basic service provision	Direct influence: management of healthcare															Indirect influence: improving the quantity / quality of services and management of this sector can enhance the achievement of this target, including through improved food safety and provision of sufficient amounts of safe and nutritious food (1) (2).				Indirect influence: based on evidence reported in Thacker (2019) where enhancing the service can help achieve the target.	Indirect influence: Improving the quality/ quantity of manufacturing products can help achieve this target due to the role of manufacturing as an intermediate sector in the production of medicinal products and vaccines (3).	Indirect influence: improving the quantity / quality of services provided by this sector can enhance achievement of this target, given the use of minerals and metals in the making of medicines. For example, copper is known to be used in MRI scanners and other medical equipment, and silver is used in various medical products including antibiotics (4) (5) (6) (7).		Indirect influence: Retail sale of pharmaceutical and medical goods. Access to medicial supplies are considered a key aspect of raising capacity of the health sector (8) (9).			Indirect influence: enhancing the quality / quantity of services provided by this sector can enhance the achievement of this target, as education is shown to enhance capacity to manage and reduce health risks (10).
		4.1	By 2030, ensure that all girls and boys complete free, equitable and quality primary and secondary education leading to relevant and effective learning outcomes																		Direct influence: access to education								Indirect influence: Biodiversity may indirectly increase rural school attendance in developing countries as its role in reducing run off or providing bioremediation may increase the likelihood of safe freshwater locally and mean mothers no longer fulfil responsibilities for water supply by using children to fetch water from distant sources (1).	Indirect influence: Biodiversity benefits may indirectly lead to better school performance, as they may directly address issues that reduce children’s cognitive abilities. E.g. they may reduce poverty and a chronic lack of nutrition by supporting increased production and improve health, or children’s cumulative exposure to heat through green infrastructure reducing the urban heat-island effect in…	Indirect influence: increasing the quantity / quality of services delivered by this sector can enhance achievement of this target, as access to freshwater means that children can spend more time in education instead of collecting water. Lack of clean water also results in diseases that lead to children's deaths. Biodiversity benefits may indirectly lead to better school performance, as they may d…	Indirect influence: Biodiversity benefits may indirectly lead to better school performance, as they may directly address issues that reduce children’s cognitive abilities. E.g. they may reduce poverty and a chronic lack of nutrition by supporting increased production and improve health, or children’s cumulative exposure to heat through green infrastructure reducing the urban heat-island effect in…	Indirect influece: improving natural flood protection by barren can enhance progress as flooding may be a cause of missed education (2).	Indirect influence: Biodiversity may indirectly increase rural school attendance in developing countries as its role in reducing run off or providing bioremediation may increase the likelihood of safe freshwater locally and mean mothers no longer fulfil responsibilities for water supply by using children to fetch water from distant sources (8).	Indirect influence: increasing the quality / quantity of services delivered by this sector can enhance achievement of this target, through provision of food. Poor nutrition is shown to result in low energy levels which directly have an impact on children’s ability to concentrate in school, thereby acting as a barrier to attendance and educational achievement (9).	Indirect influence: based on evidence reported in Thacker (2019) where enhancing the service can help achieve the target.	Indirect influence: based on evidence reported in Thacker (2019) where enhancing the service can help achieve the target.	Indirect influence: based on evidence reported in Thacker (2019) where enhancing the service can help achieve the target.	Indirect influence: based on evidence reported in Thacker (2019) where enhancing the service can help achieve the target.					Indirect influence: this sector includes regulation of the activities of providing education, including public administration of education (10).	Indirect influence: Children with poorer oral health status were more likely to experience dental pain, miss school, and perform poorly in school. Another study found that vaccination of at least a quarter of the school population resulted in decreased influenza rates and improved school attendance (11) (12).			Indirect influence: improving the quantity / quality of services provided by this sector can enhance achievement of this target, e.g. through the provision of school dormitories and student residences, which allows school children from rural or hard-to-reach areas to attend school (13) (14).	Indirect influence: improved housing is shown to lead to better learning outcomes (15) (16).
		4.2	By 2030, ensure that all girls and boys have access to quality early childhood development, care and pre-primary education so that they are ready for primary education																		Direct influence: access to education								Indirect influence: by purifying air and regulating the heat isalnd effect, nature can help safeguard education (8)	Indirect influence: by purifying air and regulating the heat isalnd effect, nature can help safeguard education (8)	Indirect influence: increasing the quantity / quality of services delivered by this sector can enhance achievement of this target, as water is essential in children’s development process. Dehydration – an excessive lack of water – in children can cause irreversible harm to their physical and mental development. Without these basic needs, the lives of millions of children are at risk. For children…	Indirect influence: by purifying air and regulating the heat isalnd effect, nature can help safeguard education (8)		Indirect influence: increasing the quantity / quality of services delivered by this sector can enhance achievement of this target, as water is essential in children’s development process. Dehydration – an excessive lack of water – in children can cause irreversible harm to their physical and mental development. Without these basic needs, the lives of millions of children are at risk. For children…	Indirect influence: improving the quantity / quality of services provided by this sector can enhance achievement of this target through the provision of food. Poor diets drive malnutrition in early childhood - Only 1 in 5 children aged 6 to 23 months from the poorest households and rural areas is fed the minimum recommended diverse diet for healthy growth and brain development. Investing in child…	Indirect influence: based on evidence reported in Thacker (2019) where enhancing the service can help achieve the target.	Indirect influence: based on evidence reported in Thacker (2019) where enhancing the service can help achieve the target.	Indirect influence: based on evidence reported in Thacker (2019) where enhancing the service can help achieve the target.	Indirect influence: based on evidence reported in Thacker (2019) where enhancing the service can help achieve the target.					Indirect influence: this sector includes regulation of the activities of providing education, including public administration of education (4).	Indirect influence: improving the quality / quantity of services provided by this sector can enhance achievement of this target, as children with complicated health needs can face barriers to education and pre-education, which can be overcome through improved health care and improved communication between the health and education sectors (5).				Indirect influence: homelessness is shown to have negative impacts on pre-primary development (6).
		4.3	By 2030, ensure equal access for all women and men to affordable and quality technical, vocational and tertiary education, including university																		Direct influence: access to education								Indirect influence: Purification of the environment (maintenance of air and water quality) leading to reduced disease and therefore reducing the time that people spend caring for family members, increasing time for education (9), (10).	Indirect influence: increasing the quantity / quality of services delivered by this sector can enhance achievement of this target, as meeting basic needs such as water is considered a prerequisite for participation in education. Also, women and girls spend many hours travelling to collect water, which takes time away from education, and when family members get sick from consuming poor-quality wat…	Indirect influence: increasing the quantity / quality of services delivered by this sector can enhance achievement of this target, as meeting basic needs such as water is considered a prerequisite for participation in education. Also, women and girls spend many hours travelling to collect water, which takes time away from education, and when family members get sick from consuming poor-quality wat…	Indirect influence: increasing the quantity / quality of services delivered by this sector can enhance achievement of this target, as meeting basic needs such as water is considered a prerequisite for participation in education. Also, women and girls spend many hours travelling to collect water, which takes time away from education, and when family members get sick from consuming poor-quality wat…		Indirect influence: increasing the quantity / quality of services delivered by this sector can enhance achievement of this target, as meeting basic needs such as water is considered a prerequisite for participation in education. Also, women and girls spend many hours travelling to collect water, which takes time away from education, and when family members get sick from consuming poor-quality wat…	Indirect influence: increasing the quantity / quality of services provided by this sector can enhance achievement of this target, through the provision of food. Meeting physiological needs for food and water is a prerequisite to engaging in education (4).	Indirect influence: based on evidence reported in Thacker (2019) where enhancing the service can help achieve the target.	Indirect influence: based on evidence reported in Thacker (2019) where enhancing the service can help achieve the target.	Indirect influence: based on evidence reported in Thacker (2019) where enhancing the service can help achieve the target.	Indirect influence: based on evidence reported in Thacker (2019) where enhancing the service can help achieve the target.			Indirect influence: construction of education facilities (5).		Indirect influence: this sector includes regulation of the activities of providing education, including public administration of education and implementation of regional development policy measures, e.g. to reduce unemployment (6).	Indirect influence: improving the quantity / quality of services provided by this sector can enhance achievement of this target: the provision of mental health care to adults is shown to enable them to go on to take part in education and other opportunities. With medications that improve cognition and advances in knowledge of successful rehabilitative approaches, adults with psychiatric disabilit…
		4.4	By 2030, substantially increase the number of youth and adults who have relevant skills, including technical and vocational skills, for employment, decent jobs and entrepreneurship																		Direct influence: access to education and training								Indirect influence: Purification of the environment (maintenance of air and water quality) leading to reduced disease and therefore reducing the time that people spend caring for family members, increasing time for education (9), (10).	Indirect influence: Purification of the environment (maintenance of air and water quality) leading to reduced disease and therefore reducing the time that people spend caring for family members, increasing time for education (9), (10).	Indirect influence: increasing the quantity / quality of services delivered by this sector can enhance achievement of this target, as meeting basic needs such as water is considered a prerequisite for participation in education. Also, women and girls spend many hours travelling to collect water, which takes time away from education, and when family members get sick from consuming poor-quality wat…	Indirect influence: increasing the quantity / quality of services delivered by this sector can enhance achievement of this target, as meeting basic needs such as water is considered a prerequisite for participation in education. Also, women and girls spend many hours travelling to collect water, which takes time away from education, and when family members get sick from consuming poor-quality wat…		Indirect influence: increasing the quantity / quality of services delivered by this sector can enhance achievement of this target, as meeting basic needs such as water is considered a prerequisite for participation in education. Also, women and girls spend many hours travelling to collect water, which takes time away from education, and when family members get sick from consuming poor-quality wat…	Indirect influence: increasing the quantity / quality of services provided by this sector can enhance achievement of this target, through the provision of food. Meeting physiological needs for food and water is a prerequisite to engaging in education (8).	Indirect influence: based on evidence reported in Thacker (2019) where enhancing the service can help achieve the target.	Indirect influence: based on evidence reported in Thacker (2019) where enhancing the service can help achieve the target.	Indirect influence: based on evidence reported in Thacker (2019) where enhancing the service can help achieve the target.	Indirect influence: based on evidence reported in Thacker (2019) where enhancing the service can help achieve the target.				Indirect influence: improving the quality / quantity of services delivered by this sector can enhance achievement of this target, e.g. through the retail sale of books which can enhance skills development (4).	Indirect influence: this sector includes regulation of the activities of providing education, including public administration of education, and implementation of regional development policy measures, e.g. to reduce unemployment (5).	Indirect influence: improving the quality / quantity of services provided by this sector can enhance achievement of this target, through the role of mental health care in targetting mental health problems which lead to unemployment (6).
		4.5	By 2030, eliminate gender disparities in education and ensure equal access to all levels of education and vocational training for the vulnerable, including persons with disabilities, indigenous peoples and children in vulnerable situations																		Direct influence: access to education								Indirect influence: In developing countries, where women are the holders of relevant knowledge and skills, diverse food systems that include a wide range of crops and wild sources (SDG 2) can strengthen women’s societal role and thus contribute to gender equality (1).	Indirect influence: In developing countries, where women are the holders of relevant knowledge and skills, diverse food systems that include a wide range of crops and wild sources can strengthen women’s societal role and thus contribute to gender equality (2).	Indirect influence: increasing the quantity / quality of services delivered by this sector can enhance achievement of this target, as meeting basic needs such as water is considered a prerequisite for participation in education. Also, women and girls spend many hours travelling to collect water, which takes time away from education, and when family members get sick from consuming poor-quality wat…	Indirect influence: In developing countries, where women are the holders of relevant knowledge and skills, diverse food systems that include a wide range of crops and wild sources (SDG 2) can strengthen women’s societal role and thus contribute to gender equality (8).		Indirect influence: In developing countries, where women are the holders of relevant knowledge and skills, diverse food systems that include a wide range of crops and wild sources (SDG 2) can strengthen women’s societal role and thus contribute to gender equality (9).	Indirect influence: In developing countries, where women are the holders of relevant knowledge and skills, diverse food systems that include a wide range of crops can strengthen women’s societal role and thus contribute to gender equality (8).	Indirect influence: based on evidence reported in Thacker (2019) where enhancing the service can help achieve the target.	Indirect influence: based on evidence reported in Thacker (2019) where enhancing the service can help achieve the target.	Indirect influence: based on evidence reported in Thacker (2019) where enhancing the service can help achieve the target.	Indirect influence: integrating ICT learning opportunities to female students can help reduce gender stereotyping in ICT ().					Indirect influence: this sector includes regulation of the activities of providing education, including public administration of education (10).	Indirect influence: enhancing the quality / quantity of services provided by this sector can enhance the achievement of this target, given that healh is considered a barrier to disabled children accessing education (11).			Indirect influence: improving the quantity / quality of services provided by this sector can enhance achievement of this target, e.g. through the provision of school dormitories and student residences that are accessible to people with disabilities (12) (13).
		4.6	By 2030, ensure that all youth and a substantial proportion of adults, both men and women, achieve literacy and numeracy																		Direct influence: access to education								Indirect influence: Purification of the environment (maintenance of air and water quality) leading to reduced disease and therefore reducing the time that people spend caring for family members, increasing time for education (11), (12)..	Indirect influence: Biodiversity benefits may indirectly lead to better school performance, as they may directly address issues that reduce children’s cognitive abilities. E.g. they may reduce poverty and a chronic lack of nutrition by supporting increased production and improve health, or children’s cumulative exposure to heat through green infrastructure reducing the urban heat-island effect in…	Indirect influence: increasing the quantity / quality of services delivered by this sector can enhance achievement of this target, as meeting basic needs such as water is considered a prerequisite for participation in education. Also, women and girls spend many hours travelling to collect water, which takes time away from education, and when family members get sick from consuming poor-quality wat…	Indirect influence: Biodiversity benefits may indirectly lead to better school performance, as they may directly address issues that reduce children’s cognitive abilities. E.g. they may reduce poverty and a chronic lack of nutrition by supporting increased production and improve health, or children’s cumulative exposure to heat through green infrastructure reducing the urban heat-island effect in…		Indirect influence: Biodiversity benefits may indirectly lead to better school performance, as they may directly address issues that reduce children’s cognitive abilities. E.g. they may reduce poverty and a chronic lack of nutrition by supporting increased production and improve health. Providing green spaces present educational opportunities to learn about human-nature interactions (6).	Indirect influence: increasing the quantity / quality of services provided by this sector can enhance achievement of this target, through the provision of food. Meeting physiological needs for food and water is a prerequisite to engaging in education (13).	Indirect influence: based on evidence reported in Thacker (2019) where enhancing the service can help achieve the target.	Indirect influence: public transportation, especially in areas of low per capita vehicle ownership areas, can help improve life indices including literacy (14).	Indirect influence: based on evidence reported in Thacker (2019) where enhancing the service can help achieve the target.	Indirect influence: based on evidence reported in Thacker (2019) where enhancing the service can help achieve the target.					Indirect influence: this sector includes regulation of the activities of providing education, including public administration of education (7).	Indirect influence: improving the quality / quantity of services provided by this sector can enhance the achievement of this target, given that poor health is shown to impact cognitive performance and academic achievement (8).				Indirect influence: housing is shown to impact children's learning outcomes (9).
		4.7	By 2030, ensure that all learners acquire the knowledge and skills needed to promote sustainable development, including, among others, through education for sustainable development and sustainable lifestyles, human rights, gender equality, promotion of a culture of peace and non-violence, global citizenship and appreciation of cultural diversity and of cultureâ€™s contribution to sustainable deve…	Direct influence: culture's contribution to sustainable development through cultural services.	Direct influence: culture's contribution to sustainable development through cultural services.	Direct influence: culture's contribution to sustainable development through cultural services.	Direct influence: culture's contribution to sustainable development through cultural services.	Direct influence: culture's contribution to sustainable development through cultural services.	Direct influence: culture's contribution to sustainable development through cultural services.												Direct influence: access to education				Direct influence: culture's contribution to sustainable development through cultural activities.														Indirect influence: ICT driven education can help acquire knowledge to promote sustainable development (1).					Indirect influence: this sector includes regulation of the activities of providing education, including public administration of education, and public administration of programmes aimed to increase personal wellbeing, including environmental programmes and environmental protection programmes (1).					Indirect influence: housing is shown to impact children's learning outcomes (2).
		4.a	Build and upgrade education facilities that are child, disability and gender sensitive and provide safe, non-violent, inclusive and effective learning environments for all														Direct influence: construction of schools, etc.				Direct influence: access to education															Indirect influence: based on evidence reported in Thacker (2019) where enhancing the service can help achieve the target.		Indirect influence: based on evidence reported in Thacker (2019) where enhancing the service can help achieve the target.	Indirect influence: based on evidence reported in Thacker (2019) where enhancing the service can help achieve the target.				Indirect influence: Wholesale of construction materials, hardware, plumbing and heating equipment and supplies (2).	Indirect influence: this sector includes regulation of the activities of providing education, including public administration of education; as well as general public administration activities such as management of public funds and their disbursement, administration and operation of overall economic and social planning at various levels of government. Therefore improving the quantity / quality of …				Indirect influence: improving the quantity / quality of services provided by this sector can enhance achievement of this target, e.g. through the provision of school dormitories and student residences (4).
		4.b	By 2020, substantially expand globally the number of scholarships available to developing countries, in particular least developed countries, small island developing States and African countries, for enrolment in higher education, including vocational training and information and communications technology, technical, engineering and scientific programmes, in developed countries and other developi…																																									Indirect influence: this sector includes budget implementation and management of public funds, including raising and receiving of money and control of their disbursement, as well as public administration of education programmes. Improving the quantity / quality of these services can positively impact this target, if focused on education (1).
		4.c	By 2030, substantially increase the supply of qualified teachers, including through international cooperation for teacher training in developing countries, especially least developed countries and small island developing States																		Direct influence: access to training																		Indirect influence: based on evidence reported in Thacker (2019) where enhancing the service can help achieve the target.					Indirect influence: increasing the quantity / quality of services provided by this sector, e.g. implementation of regional development policy measures to reduce unemployment, public administration of education programmes, and management and dispursement of funds could impact this target (1).
		5.1	End all forms of discrimination against all women and girls everywhere																										Indirect influence: improving the quality or quantity of ecosystem services and its management, for example through secure land tenure, or benefit sharing can help achieve this target (8).	Indirect influence: improving the quality or quantity of ecosystem services and its management, for example through secure land tenure, or benefit sharing can help achieve this target (8).	Indirect influence: improving the quality or quantity of ecosystem services and its management, for example through secure land tenure, or benefit sharing can help achieve this target (8).	Indirect influence: improving the quality or quantity of ecosystem services and its management, for example through secure land tenure, or benefit sharing can help achieve this target (8).	Indirect influence: improving the quality or quantity of ecosystem services and its management, for example through secure land tenure, or benefit sharing can help achieve this target (8).	Indirect influence: improving the quality or quantity of ecosystem services and its management, for example through secure land tenure, or benefit sharing can help achieve this target (8).	Indirect influence: improving the quality or quantity of ecosystem services and its management, for example through secure land tenure, or benefit sharing can help achieve this target (8).	Indirect influence: based on evidence reported in Thacker (2019) where enhancing the service can help achieve the target.		Indirect influence: based on evidence reported in Thacker (2019) where enhancing the service can help achieve the target.	Indirect influence: ICT can help advance gender inclusiveneess (9).					Indirect influence: improving the quantity / quality of services provided by this sector could enhance the achievement of this target, e.g. through services such as administration and operation of police forces, criminal law courts, rendering of judgements and interpretations of the law, and public administration of social service programmes (1).	Indirect influence: improving the quality / quantity of services provided by this sector can enhance achievement of this target, given the role of healthcare in helping to manage disabilities and health issues, such as HIV / AIDS, which are known to further compounds the risk of economic hardship, exclusion and violence against women. Substance abuse is also a risk factor for violence, and may be…	Indirect influence: improving the quantity / quality of services delivered by this sector can enhance achievement of this target, as low levels of education is known to be a risk factor (for boys associated with perpetrating violence in the future and for girls, experiencing violence). Preventative measures include completion of secondary education for girls (and boys); women’s economic autonomy …
		5.2	Eliminate all forms of violence against all women and girls in the public and private spheres, including trafficking and sexual and other types of exploitation																Direct influence: public administration includes enforcement of combatting violence.											Indirect influence: improving the services of the sector can help achieve the target. In rural areas, girls and women may spend hours each day collecting water for drinking and cooking and fuel (such as firewood) for cooking and heating, missing school or limiting other economic activities. Investing in freshwater can enhance progress on this target, through the provision and regulation of freshw…	Indirect influence: improving the services of the sector can help achieve the target. In rural areas, girls and women may spend hours each day collecting water for drinking and cooking and fuel (such as firewood) for cooking and heating, missing school or limiting other economic activities. Investing in freshwater can enhance progress on this target, through the provision and regulation of freshw…	Indirect influence: improving the services of the sector can help achieve the target. In rural areas, girls and women may spend hours each day collecting water for drinking and cooking and fuel (such as firewood) for cooking and heating, missing school or limiting other economic activities. Investing in freshwater can enhance progress on this target, through the provision and regulation of freshw…		Indirect influence: improving the services of the sector can help achieve the target. In rural areas, girls and women may spend hours each day collecting water for drinking and cooking and fuel (such as firewood) for cooking and heating, missing school or limiting other economic activities. Investing in freshwater can enhance progress on this target, through the provision and regulation of freshw…		Indirect influence: based on evidence reported in Thacker (2019) where enhancing the service can help achieve the target.	Indirect influence: Improving safety of public transportation services can help reduce sexual violence (8).	Indirect influence: based on evidence reported in Thacker (2019) where enhancing the service can help achieve the target.	Indirect influence: use of ICT can help sex workers mitigate occupational health and safety risks (9).						Indirect influence: improving the quality of health (especially drug addiction) can help reduce violence (1, 2).	Indirect influence: education is shown as a key prevention strategy in order to reduce and eliminae violence against women and girls (3).
		5.3	Eliminate all harmful practices, such as child, early and forced marriage and female genital mutilation																																				Indirect influence: ICT can help reduce forced marriage (6).					Indirect influence: improving the quantity / quality of services provided by this sector could enhance the achievement of this target, e.g. through services such as administration and operation of police forces, criminal law courts, rendering of judgements and interpretations of the law, and public administration of social service programmes (1).	Indirect influence: improving the quality / quantity of the services provided by this sector can enhance the achievement of this target, given the role of the health sector in treating and preventing FGM (2).	Indirect influence: increasing the quantity / quality of services delivered by this sector can enhance achievement of this target, as lack of education is considered to be a risk factor for FGM, particularly where mothers are uneducated. Education is known to empower women and affect their reproductive health decisions and behaviours by: (1) expanding their knowledge beyond that of their communit…
		5.4	Recognize and value unpaid care and domestic work through the provision of public services, infrastructure and social protection policies and the promotion of shared responsibility within the household and the family as nationally appropriate																Direct influence: social protection policies; public administration of programmes aimed to increase personal wellbeing, including social services (includes administration of housing programmes); funding and administration of government-provided social security programmes										Indirect influence: Indirect influence: increasing the quantity / quality of services delivered by this sector can enhance achievement of this target, as access to ecosystem services, esp. provisioning services such as food are important for women's time and availability, availability of these ecosysetm services is important to reduce time on these unpaid tasks (3) (6).	Indirect influence: Indirect influence: increasing the quantity / quality of services delivered by this sector can enhance achievement of this target, as access to ecosystem services, esp. provisioning service such as food and water are important for women's time and availability, availability of these ecosysetm services is important to reduce time on these unpaid tasks (3) (6).	Indirect influence: increasing the quantity / quality of services delivered by this sector can enhance achievement of this target, as water access is important for women's time and availability - availability of water services is important to reduce time on these unpaid tasks (1) (2) (3).	Indirect influence: Indirect influence: increasing the quantity / quality of services delivered by this sector can enhance achievement of this target, as access to ecosystem services, esp. provisioning services such as food and water are important for women's time and availability, availability of these ecosysetm services is important to reduce time on these unpaid tasks (3) (6).		Indirect influence: Indirect influence: increasing the quantity / quality of services delivered by this sector can enhance achievement of this target, as access to ecosystem services, esp. provisioning services such as food are important for women's time and availability, availability of these ecosysetm services is important to reduce time on these unpaid tasks (3) (6).	Indirect influence: Indirect influence: increasing the quantity / quality of services delivered by this sector can enhance achievement of this target, as access to ecosystem services, esp. provisioning services such as food and water are important for women's time and availability, availability of these ecosysetm services is important to reduce time on these unpaid tasks (3) (6).	Indirect influence: based on evidence reported in Thacker (2019) where enhancing the service can help achieve the target.		Indirect influence: based on evidence reported in Thacker (2019) where enhancing the service can help achieve the target.				Indirect influence: enhancing the quantity / quality of services provided by the construction sector can enhance achievement of this target, e.g. through the construction of infrastructure (4).				Indirect influence: enhancing the quality and quantity of education can help promote shared responsibility within households. The 2004 agreed conclusions Commission on the Status of Women recognized that joint partnership between women and girls and men and boys was essential to achieving gender equality and called for the creation and improvement of training and education programmes to enhance a…
		5.5	Ensure women's full and effective participation and equal opportunities for leadership at all levels of decision-making in political, economic and public life																											Indirect influence: increasing the quantity / quality of services delivered by this sector can enhance achievement of this target, through the provision of fresh water. Collecting water takes time. When children or other family members get sick from consuming poor-quality water, which can happen even if the water is initially clean when collected, women spend their time providing care. These resp…	Indirect influence: increasing the quantity / quality of services delivered by this sector can enhance achievement of this target, through the provision of fresh water. Collecting water takes time. When children or other family members get sick from consuming poor-quality water, which can happen even if the water is initially clean when collected, women spend their time providing care. These resp…	Indirect influence: increasing the quantity / quality of services delivered by this sector can enhance achievement of this target, through the provision of fresh water. Collecting water takes time. When children or other family members get sick from consuming poor-quality water, which can happen even if the water is initially clean when collected, women spend their time providing care. These resp…		Indirect influence: increasing the quantity / quality of services delivered by this sector can enhance achievement of this target, through the provision of fresh water. Collecting water takes time. When children or other family members get sick from consuming poor-quality water, which can happen even if the water is initially clean when collected, women spend their time providing care. These resp…		Indirect influence: based on evidence reported in Thacker (2019) where enhancing the service can help achieve the target.	Indirect influence: based on evidence reported in Thacker (2019) where enhancing the service can help achieve the target.	Indirect influence: based on evidence reported in Thacker (2019) where enhancing the service can help achieve the target.	Indirect influence: Internet adoption increases female labour force participation, which can help ensure effective participation for leadership (7).					Indirect influence: improving the quality / quantity of services delivered by this sector, e.g. implementation of regional development policy measures (e.g. to reduce unemployment) could enhance the achievement of this target (2).	Indirect influence: enhancing the quantity / quality of services provided by this sector can enhance achievement of this target, as protecting health of young people, including their sexual and reproductive health, is considered crucial for them to reach their full potential. Moreover, girls are much more likely than boys to be removed from school to provide health care or additional household he…	Indirect influence: improving the quantity / quality of services delivered by this sector enhances the achievement of this target, as leadership skills are known equip women who serve in parliament, civil society or elsewhere as highly effective champions of change. School education is also known to promote clearly articulated beliefs, values and expectations that equip students to take on leader…
		5.6	Ensure universal access to sexual and reproductive health and reproductive rights as agreed in accordance with the Programme of Action of the International Conference on Population and Development and the Beijing Platform for Action and the outcome documents of their review conferences																Direct influence: regulation of activities providing health care and other social services, e.g. better public administration of health, as well as disbursement of funds in this area.	Direct influence: access to healthcare																	Indirect influence: based on evidence reported in Thacker (2019) where enhancing the service can help achieve the target.		Indirect influence: ICT can helo ensure access to reproductive health information (1).
		5.a	Undertake reforms to give women equal rights to economic resources, as well as access to ownership and control over land and other forms of property, financial services, inheritance and natural resources, in accordance with national laws																Direct influence: enactment of policies and regulatory reforms, law and law enforcement			Direct influence: financial services.							Indirect influence: improving the quality / quantity of grassnland/savanna can help achieve this target insofar as it can be considered a natural resource (1).	Indirect influence: improving the quality / quantity of forests can help achieve this target insofar as it can be considered a natural resource (2).	Indirect influence: improving the quality / quantity of water ecosystems can help achieve this target insofar as it can be considered a natural resource (3).	Indirect influence: improving the quality / quantity of wetlands can help achieve this target insofar as it can be considered a natural resource (4).	Indirect influence: improving the quality / quantity of barren lands can help achieve this target insofar as it can be considered a natural resource (5).	Indirect influence: improving the quality / quantity of snow / tundra can help achieve this target insofar as it can be considered a natural resource (6).	Indirect influence: improving the quality / quantity of agriculture can help achieve this target insofar as it can be considered a land (7).											Indirect influence: Training for gender equality and women’s empowerment is an essential component for UN Women’s commitment to advance gender equality and women’s empowerment (8).
		5.b	Enhance the use of enabling technology, in particular information and communications technology, to promote the empowerment of women											Direct influence																										Indirect influence: Improving the quality/ quantity of manufacturing products can help achieve this target due to the role of manufacturing as an intermediate sector in the production of computer, electronic and optical products (1).	Indirect influence: increasing the quantity / quality of services provided by this sector can enhance achievement of this target, as mined mineral resources are a known constitutent used to produce ICT technology (2).	Indirect influence: installation of telecommunications wiring, and communication and power lines will enhance achievement of this target (3).	Indirect influence: Retail sale of computers, peripheral units, software and telecommunications equipment; retail sale of information and communications equipment, to enhance access to, and thereby use, of communications technology (4).	Indirect influence: improving the quality / quantity of services delivered by the public administration sector can enhance this target, through the role of policy and regulation in promoting the use of ICT (5).		Indirect influence: improving the quantity / quality of services delivered by this sector can enhance achievement of this target, through enhancing skills relating to technologies by people such as women. Basic literacy is important to read and compose simple messages, navigate the Internet, and execute commands in most software application, but women make up nearly two-thirds of the world’s illi…
		5.c	Adopt and strengthen sound policies and enforceable legislation for the promotion of gender equality and the empowerment of all women and girls at all levels																Direct influence: enactment and judicial interpretation of laws and their pursuant regulation, as well as the administration of programmes based on them, legislative activities, etc.
		6.1	By 2030, achieve universal and equitable access to safe and affordable drinking water for all		Direct influence: supply of freshwater	Direct influence: supply of freshwater	Direct influence: supply of freshwater		Direct influence: supply of freshwater				Direct influence																Indirect influencee: grasslands help to purify water and improving this service can help achieve universal access to water (1).						Indirect influence: improving the quantity and quality of management of the sector can enhance the achievement of this target, given that agriculture is the single largest user of freshwater on a global basis (2).	Indirect influence: based on evidence reported in Thacker (2019) where enhancing the service can help achieve the target.	Indirect influence: based on evidence reported in Thacker (2019) where enhancing the service can help achieve the target.		Indirect influence: using smartphones and digital communication can help reach and engage communities in adopting safe water supply systems (9).	Indirect influence: Improving the quality/ quantity of manufacturing products can help achieve this target due to the role of manufacturing as an intermediate sector in the production of beverages, including bottled drinking water (3).		Indirect influence: enhancing the quantity / quality of services delivered by this sector can enhance achievement of this target, e.g. through the construction of water reservoirs, water mains and pumping stations (4).	Indirect influence: retail sale of beverages can increase access e.g. by increasing distribution of retail facilities for all the population (5).	Indirect influence: improving the services delivered by this sector will enhance this target, e.g. through the administration of potable water supply programmes (6).
		6.2	By 2030, achieve access to adequate and equitable sanitation and hygiene for all and end open defecation, paying special attention to the needs of women and girls and those in vulnerable situations	Direct influence: purification of water	Direct influence: purification of water	Direct influence: purification of water	Direct influence: purification of water		Direct influence: purification of water				Direct influence																							Indirect influence: based on evidence reported in Thacker (2019) where enhancing the service can help achieve the target.	Indirect influence: based on evidence reported in Thacker (2019) where enhancing the service can help achieve the target.		Indirect influence: using smartphones and digital communication can help reach and engage communities in adopting safe water supply systems, thereby helping to achieve sanitation (9).	Indirect influence: Improving the quality/ quantity of manufacturing products can help achieve this target due to the role of manufacturing as an intermediate sector in the production of soaps and detergents (1).		Indirect influence: enhancing the quantity / quality of services delivered by this sector can enhance the achievement of this target, e.g. through construction of sewer systems, sewage disposal plants, water well drilling, etc. (2).	Indirect influence: wholesale of perfumeries, cosmetics and soaps; retail sale of cleaning materials; wholesale of sanitary equipment and sanitary installation equipment (3).	Indirect influence: improving the services delivered by this sector will enhance this target, e.g. through the administration of potable water supply programmes, and administration waste collection and disposal operations and other health programmes (4).	Indirect influence: increasing the quantity / quality of services provided by this sector can enhance the achievement of this target, given the role of the health sector in ampliffying the importance of hygiene, sanitation and water, ensuring adequate quality of service and promoting community action (5).	Indirect influence: improving the quality / quantity of services delivered by this sector can enhance the achievement of this target as educational interventions are known to be a means of improving water-sanitation behaviours, e.g. to educate on handwashing before preparing food, on open defecation by children in the family compound, and inattention to proper disposal of garbage and feces (6).		Indirect influence: improving the quantity / quality of services provided by this sector can enhance the achievement of this target, e.g. through improved sanitation and hygiene facilities in provided accommodation, bars and restaurants (7).
		6.3	By 2030, improve water quality by reducing pollution, eliminating dumping and minimizing release of hazardous chemicals and materials, halving the proportion of untreated wastewater and substantially increasing recycling and safe reuse globally	Direct influence: purification of water	Direct influence: purification of water	Direct influence: purification of water	Direct influence: purification of water		Direct influence: purification of water				Direct influence																						Indirect influence: improving the management of the agricultural sector can enhance the achievement of this target, as agriculture is the single largest user of freshwater on a global basis and can be a major cause of degradation of surface and groundwater resources through erosion and chemical runoff, if not managed well (3).	Indirect influence: based on evidence reported in Thacker (2019) where enhancing the service can help achieve the target.			Indirect influence: using smartphones and digital communication can help reach and engage communities in adopting safe water supply systems and improving water quality (12).	Indirect influence: Improving the quality of manufacturing can support reduced release of hazardous chemicals and materials, e.g. through the adoption of Just in Time Manufacturing and through the adherence of manufacturing industry to regulation (4) (5).	Indirect influence: improving the quality of the mining sector can enhance this target, to minimise chemical pollution into water systems. Mining well documented as impacting water quality (6).	Indirect influence: enhancing the quantity / quality of services delivered by this sector can enhance the achievement of this target, e.g. through construction of water projects, such as sewerage systems, water main and line constructions, etc. (7).	Indirect influence: improving the quantity of wholesale of metal and non-metal waste and scrap and materials for recycling can enhance achievement of this target by reducing the amount left as waste (8).	Indirect influence: improving the services delivered by this sector will enhance this target, e.g. through the administration waste collection and disposal operations, administration education programmes (e.g. on how to reduce pollution) and administration of environmental protection programmes. Enhancing regulation for different economic sectors, such that they reduce pollution, could also enhan…		Indirect influence: improving the quality / quantity of services provided by this sector can enhance achievement of this target, as environmental education is known as a solution tool for the prevention of water pollution (10) (11).
		6.4	By 2030, substantially increase water-use efficiency across all sectors and ensure sustainable withdrawals and supply of freshwater to address water scarcity and substantially reduce the number of people suffering from water scarcity		Direct influence: supply of freshwater	Direct influence: supply of freshwater	Direct influence: supply of freshwater		Direct influence: supply of freshwater				Direct influence																Indirect influence: enhancing the quality / quantity of services provided by this sector can enhance achievement of this target, through the purification of water from grasslands (1).		Indirect influence: enhancing the quality / quantity of services provided by this sector can enhance achievement of this target, through the purification of water from grasslands (1).				Indirect influence: improving the management of this sector can enhance achievement of this target, through increasing efficiency of agricultural water use (2).	Indirect influence: based on evidence reported in Thacker (2019) where enhancing the service can help achieve the target.			Indirect influence: ICT use can help realise water savings through energy efficiency measurese in water distribution systems (9).	Indirect influence: Water use efficiency can be improved in the manufacturing sector (3).	Indirect influence: water-use efficiency in the mining sector can enhance achievement of this target (4).	Indirect influence: enhancing the quantity / quality of services delivered by this sector can support achievement of this target, e.g. through the construction of water reservoirs (5).		Indirect influence: this target can be enhanced by increasing the quality / quantity of regulatory and policy related services delivered by this sector e.g. regulation of and contribution to more efficient operation of business and administration of potable water supply programmes. Source: https://sustainabledevelopment.un.org/content/documents/16057HLPW_Water_Efficiency_Roadmap_final.pdf	Indirect influence: improving the management of the healthcare sector can help enhance the achievement of this target, through water efficiency measures (6).	Indirect influence: improving the quality / quantity of services delivered by this sector can enhance achievement of this target, as the success of water efficiency programs is known to rely at least partially on effective education that informs and promotes participation, and encourages a shift in attitude from believing all water demands must be met unconditionally to realising that we use too …
		6.5	By 2030, implement integrated water resources management at all levels, including through transboundary cooperation as appropriate										Direct influence																Indirect influence: increasing the quantity / quality of services delivered by this sector can enhance achievement of this target, as improving quality of water purification from grasslands can help with integrated resource management (1).	Indirect influence: increasing the quantity / quality of services delivered by this sector can enhance achievement of this target, as improving quality of water provision can help with integrated resource management (2).	Indirect influence: increasing the quantity / quality of services delivered by this sector can enhance achievement of this target, as improving quality of water provision can help with integrated resource management (3).	Indirect influence: increasing the quantity / quality of services delivered by this sector can enhance achievement of this target, as improving quality of water provision can help with integrated resource management (4).		Indirect influence: improving the quality / quantity of snow / tundra can help achieve this target via supply of freshwater resources (5).	Indirect influence: improving coordination between all relevant sectors, such as drinking water supply, irrigated farming, power generation, industrial uses and recreation, as well as protection of ecosystems, is vital to achieve this target (6).				Indirect influence: ICT and smart water systems can help implement integrated water reesource management (12).	Indirect influence: industry is known to have a role in water management (7).	Indirect influence: improving the quality of the mining sector can enhance this target, to minimise chemical pollution into water systems. Mining well documented as impacting water quality (8).			Indirect influence: improving the quality / quantity of services provided by this sector can enhance achievement of the target, e.g. through improving the executive and legislative administration of central, regional and local bodies who have responsibility for water resource management (9).	Indirect influence: enhancing the management of the sector can enhance the achievement of this target (10).
		6.6	By 2020, protect and restore water-related ecosystems, including mountains, forests, wetlands, rivers, aquifers and lakes		Direct influence: provision of forests and their services	Direct influence: provision of water ecosystems and their services	Direct influence: provision of wetlands and their services		Direct influence: provision of snow and tundra and their services				Direct influence												Direct influence: operation of nature reserves, including wildlife preservation. Source: https://unstats.un.org/unsd/publication/seriesM/seriesm_4rev4e.pdf										Indirect influence: croplands, which include agroforesty and drought-resistant crops, can increase the resilience of the soil and help protect water related ecosystems (4).	Indirect influence: based on evidence reported in Thacker (2019) where enhancing the service can help achieve the target.								Indirect influence: improving the quantity / quality of services provided by this sector can enhance the achievement of the target, e.g. through improved administration of environmental protection programmes (1).		Indirect influence: improving the quality / quantity of services delivered by this sector can enhance achievement of this target, as education can help to predict the consequences of human actions on the aquatic resources, provide an integrated socioenvironmental perspective, and respond to present and emerging issues (2).
		6.a	By 2030, expand international cooperation and capacity-building support to developing countries in water- and sanitation-related activities and programmes, including water harvesting, desalination, water efficiency, wastewater treatment, recycling and reuse technologies																Direct influence: international cooperation and capacity building; aid to developing countries.																		Indirect influence: based on evidence reported in Thacker (2019) where enhancing the service can help achieve the target.		Indirect influence: based on evidence reported in Thacker (2019) where enhancing the service can help achieve the target.							Indirect influence: improving the quality / quantity of services provided by this sector can enhance achievement of this target, through training institutions to overcome the capacity gap in WaSH (2).
		6.b	Support and strengthen the participation of local communities in improving water and sanitation management																																		Indirect influence: based on evidence reported in Thacker (2019) where enhancing the service can help achieve the target.		Indirect influence: based on evidence reported in Thacker (2019) where enhancing the service can help achieve the target.					Indirect influence: improving the quality / quantity of services provided by this sector can enhance achievement of this target, e.g. through implementation of regional development policy measures, and increased funding for water management can indirectly support local participation (1).		Indirect influence: improving the quality / quantity of services delivered by this sector can enhance achievement of this target, as education, information and capacity building is considered a means of promoting participation of local communities during WaSH projects (2).
		7.1	By 2030, ensure universal access to affordable, reliable and modern energy services		Direct influence: provision of energy through timber	Direct influence: provision of energy through water/ hydroelectric			Direct influence: provision of energy through water/ hydroelectric	Direct influence: provision of energy through biofuels	Direct influence																		Indirect influence: enhancing the quantity / quality of services provided by this sector can enhance achievement of this target, through the use of grasslands to develop domestic energy resources, such as biofuels, wind and solar, as well as natural gas (1).				Indirect influence: enhancing the quality / quantity of services provided by the barren land sector can enhance this target due to the use of lithium in batteries (2).				Indirect influence: based on evidence reported in Thacker (2019) where enhancing the service can help achieve the target.		Indirect influence: ICT trade can help achieve modern energy service by increasing its environmental sustainability; ICT infrastructure supports smart local energy systems (8,9).		Indirect influence: increasing the quantity / quality of services delivered by this sector can enhance achievement of this target, as the transition towards a renewable energy systems is known to require a complex mix of metals – such as copper, cobalt, nickel, rare earths, lithium and silver – many of which have only previously been mined in small amounts (3).	Indirect influence: enhancing the quality / quantity of services delivered by this sector can support achievement of this target, e.g. through increasing installation of non-electric solar energy collectors (4).		Indirect influence: improving the quality / quantity of services provided by this sector could enhance achievement of this target, e.g. through public administration and regulation, including subsidy allocation, for the energy and mining sector (5).					Indirect influence: improving the quality of housing, including household solar panels, can help influence the target (6).
		7.2	By 2030, increase substantially the share of renewable energy in the global energy mix		Direct influence: provision of energy through timber	Direct influence: provision of energy through water/ hydroelectric			Direct influence: provision of energy through water/ hydroelectric	Direct influence: provision of energy through biofuels	Direct influence																		Indirect influence: enhancing the quantity / quality of services provided by this sector can enhance achievement of this target, through the use of grasslands to develop domestic energy resources, such as biofuels, wind and solar, as well as natural gas (1).				Indirect influence: enhancing the quality / quantity of services provided by the barren land sector can enhance this target due to the use of lithium in batteries (2).						Indirect influence: ICT helps to increase renewable energy consumption, reduce intensity of energy use and facilitate adoption of cleaner cooking fuels (10).	Indirect influence: enhancing the quantity / quality of services provided by this sector can support the achievement of this target, due to the role of manufacturing in producing technology needed for renewable energy (3).	Indirect influence: increasing the quantity / quality of services delivered by this sector can enhance achievement of this target, as the transition towards a renewable energy systems is known to require a complex mix of metals – such as copper, cobalt, nickel, rare earths, lithium and silver – many of which have only previously been mined in small amounts (4).	Indirect influence: enhancing the quality / quantity of services delivered by this sector can support achievement of this target, e.g. through increasing installation of non-electric solar energy collectors (5).		Indirect influence: improving the quality / quantity of services provided by this sector could enhance achievement of this target, e.g. through public administration and regulation, including subsidy allocation, for the energy and mining sector (6).		Indirect interest: enhancing the quantity / quality of services delivered by this sector can enhance achievement of this target, as training is necessary to maintain off-grid renewable mini-grids. Equally, many schools are now being electrified by means of solar power (7) (8).			Indirect influence: improving the quality of housing, including household solar panels, can help influence the target (9).
		7.3	By 2030, double the global rate of improvement in energy efficiency								Direct influence																			Indirect influence: wood energy produced with efficient technology is already competitive with fossil energy in many countries and can offer some of the highest levels of energy and carbon efficiency among bioenergy feedstocks; efficiency gains through more intensive use of existing forest resources, of forest harvesting and processing residues, of woody biomass from trees outside forests, and of…					Indirect influence: improving the management of the agricultural sector can enhance achievement of this target, to increase energy efficiency (3) (4).		Indirect influence: based on evidence reported in Thacker (2019) where enhancing the service can help achieve the target.		Indirect influence: ICT helps to increase energy use efficiency (9).					Indirect influence: improving the quality / quantity of services provided by this sector could enhance achievement of this target, e.g. through public administration and regulation, including subsidy allocation, for the energy and mining sector, including regulation of and contribution to more efficient operation of business (5).	Indirect influence: improving the quantity / quality of the sector can enhance achievement of the target, through improved energy efficient measures (6).	Indirect influence: improving the management of this sector can enhance achievement of this target, e.g.: Carbon Trust discusses improving energy efficiency in schools: UK schools could reduce energy costs by around £44 million per year which would prevent 625,000 tonnes of CO2 from entering the atmosphere. Also, Universities have an opportunity to act as pioneers in the creation of environmental…
		7.a	By 2030, enhance international cooperation to facilitate access to clean energy research and technology, including renewable energy, energy efficiency and advanced and cleaner fossil-fuel technology, and promote investment in energy infrastructure and clean energy technology																			Direct influence: financial services.																	Indirect influence: based on evidence reported in Thacker (2019) where enhancing the service can help achieve the target.					Indirect influence: improving the quality / quantity of services provided by this sector could enhance achievement of this target, e.g. through public administration and regulation, including subsidy allocation, for the energy and mining sector, administration of R&D policies and associated funds to improve economic performance. This sector also includes the raising and receiving of public funds …
		7.b	By 2030, expand infrastructure and upgrade technology for supplying modern and sustainable energy services for all in developing countries, in particular least developed countries, small island developing States, and land-locked developing countries, in accordance with their respective programmes of support		Direct influence: provision of energy through timber	Direct influence: provision of energy through water/ hydroelectric			Direct influence: provision of energy through water/ hydroelectric	Direct influence: provision of energy through biofuels	Direct influence						Direct influence: construction of infrastructure																						Indirect influence: ICT helps to increase renewable energy consumption, reduce intensity of energy use and facilitate adoption of cleaner cooking fuels (5).	Indirect influence: enhancing the quantity / quality of services provided by this sector can support the achievement of this target, due to the role of manufacturing in producing technology needed for renewable energy (1).	Indirect influence: increasing the quantity / quality of services delivered by this sector can enhance achievement of this target, as the transition towards a renewable energy systems is known to require a complex mix of metals – such as copper, cobalt, nickel, rare earths, lithium and silver – many of which have only previously been mined in small amounts (2).			Indirect influence: improving the quality / quantity of services provided by this sector could enhance achievement of this target, e.g. through public administration and regulation, including subsidy allocation, for the energy and mining sector; improved administration and operation of overall economic and social planning and statistical services at various levels of government; management of fun…
		8.1	Sustain per capita economic growth in accordance with national circumstances and, in particular, at least 7 per cent gross domestic product growth per annum in the least developed countries																										Indirect influence: enhancing the quantity / quality of services provided by this sector can enhance achievement of this target, as grasslands are known to contribute to GDP through their use for livestock raising and tourism. Ecosystems can help to achieve higher economic productivity by providing cost-efficient solutions, e.g. for increasing resilience to climate change, or reducing nutrient lo…	Indirect influence: increasing the quantity / quality of services provided by this sector can enhance achievement of this target, through various economic contributions, particularly the sale of wood energy, solid wood and fibre products. Ecosystems can help to achieve higher economic productivity by providing cost-efficient solutions, e.g. for increasing resilience to climate change, or reducing…	Indirect influence: Ecosystems can help to achieve higher economic productivity by providing cost-efficient solutions, e.g. for increasing resilience to climate change, or reducing nutrient loads in water courses. Genetic resources, e.g. from marine species, also provide opportunities for bioprospecting, biotechnology + business, which may support economic growth (6).	Indirect influence: improving the quantity / quality of services provided by this sector can enhance achievement of this target, through provision of tradable goods, water regulation services and ecosystem services, as well as tourism. Ecosystems can help to achieve higher economic productivity by providing cost-efficient solutions, e.g. for increasing resilience to climate change, or reducing nu…	Indirect influence: enhancing the quantity / quality of barren lands, particularly beaches, can generate revenue, e.g. through beach tourism. Equally, enhancing service provision from barren lands can generate revenue, e.g. through mining resources including lithium. Ecosystems can help to achieve higher economic productivity by providing cost-efficient solutions, e.g. for increasing resilience t…	Indirect influence: Ecosystems can help to achieve higher economic productivity by providing cost-efficient solutions, e.g. for increasing resilience to climate change, or reducing nutrient loads in water courses (14).	Indirect influence: improving the quantity / quality of services delivered by this sector can enhance achievement of this target (15) (16).	Indirect influence: based on evidence reported in Thacker (2019) where enhancing the service can help achieve the target.	Indirect influence: based on evidence reported in Thacker (2019) where enhancing the service can help achieve the target.	Indirect influence: based on evidence reported in Thacker (2019) where enhancing the service can help achieve the target.	Indirect influence: based on evidence reported in Thacker (2019) where enhancing the service can help achieve the target.	Indirect influence: manufacturing is considered a key driver of economic development in developing countries, therefore enhancing the quantity / quality of the sector will enhance achievement of this target (17).	Indirect influence: improving the quantity / quality of services delivered by this sector can enhance the achievement of this target, as mining is shown to have a role in contributing to global average economic growth (18).			Indirect influence: improving the services delivered by this sector could enhance the achievement of this target, e.g. through improving budget implementation and management of public funds and debt; administration and operation of overall economic and social planning at various levels of government; administration and supervision of other fiscal affairs and improved administration for different …	Indirect influence: improving the quality / quantity of this sector can enhance achievement of this target, given that countries with weak health and education conditions find it harder to achieve sustained growth. Disease is known to hinder institutional performance, while lower life expectancy discourages adult training and damages productivity. Similarly, the emergence of deadly communicable d…	Indirect influence: improving the quality / quantity of services provided by this sector can enhance achievement of this target, as education is considered an important determinant of economic wellbeing: education can increase the human capital inherent in the labour force, which increases labour productivity and thus transitional growth toward a higher equilibrium level of output. Second, educat…	Indirect influence: financial services (insurance, monetary policy, etc.). A well developed financial sector is shown to play a role in economic growth (23) (24).
		8.2	Achieve higher levels of economic productivity through diversification, technological upgrading and innovation, including through a focus on high-value added and labour-intensive sectors							Direct influence: provision of food in labour-intensive sector.					Direct influence: provision of manufacturing services in high-value added sector. (see comment Cell BB)	Direct influence: provision of mining services in labour-intensive sector. (see comment Cell BB)	Direct influence: construction services (see comment Cell BB)						Direct influence: food and accommodation services in labour-intensive sector (see comment Cell BB)						Indirect influence: the services of this sector help reduce maintenance of built infrastructures, can help cut costs and save resources, thereby helping to achieve higher levels of economic productivity (5).	Indirect influence: the services of this sector that reduce sedimentation of hydropower reservoirs and regulate flows of water thereby reducing dredging and maintenance of built infrastructures, can help cut costs and save resources, thereby helping to achieve higher levels of economic productivity (5) , (6).	Indirect influence: the services of this sector that regulate flows of water thereby reducing dredging and maintenance of built infrastructures, can help cut costs and save resources, thereby helping to achieve higher levels of economic productivity (5).			Indirect influence: the services of this sector that regulate flows of water thereby reducing dredging and maintenance of built infrastructures, can help cut costs and save resources, thereby helping to achieve higher levels of economic productivity (5).		Indirect influence: based on evidence reported in Thacker (2019) where enhancing the service can help achieve the target.	Indirect influence: based on evidence reported in Thacker (2019) where enhancing the service can help achieve the target.	Indirect influence: based on evidence reported in Thacker (2019) where enhancing the service can help achieve the target.	Indirect influence: based on evidence reported in Thacker (2019) where enhancing the service can help achieve the target.					Indirect influence: improving the services delivered by this sector could enhance the achievement of this target, e.g. through improved administration for different economic, revenue-generating sectors (e.g. agriculture; energy), and administration of R&D policies and associated funds to improve economic performance, as well as regional development policy measures (1).		Indirect influence: improving the quality / quantity of services provided by this sector can enhance achievement of this target, as increased skills and knowledged are associated with innovation and entrepreneurship, and education is important in facilitating the R&D and diffusion of technologies (2) (3) (4).
		8.3	Promote development-oriented policies that support productive activities, decent job creation, entrepreneurship, creativity and innovation, and encourage the formalization and growth of micro-, small- and medium-sized enterprises, including through access to financial services																Direct influence: policy creation.										Indirect influence: the services of this sector that help reduce maintenance of built infrastructures, can help cut costs and save resources, thereby helping to achieve higher levels of economic productivity (5).	Indirect influence: the services of this sector that regulate flows of water can reduce dredging and maintenance of built infrastructures, and thereby can help cut costs and save resources, thereby helping to achieve higher levels of economic productivity. (3).	Indirect influence: the services of this sector that regulate flows of water can reduce dredging and maintenance of built infrastructures, and thereby can help cut costs and save resources, thereby helping to achieve higher levels of economic productivity. (3).			Indirect influence: the services of this sector that regulate flows of water can reduce dredging and maintenance of built infrastructures, and thereby can help cut costs and save resources, thereby helping to achieve higher levels of economic productivity. (3).	Indirect influence: agroforestry can help create additional productive activities and innovation ().	Indirect influence: based on evidence reported in Thacker (2019) where enhancing the service can help achieve the target.	Indirect influence: based on evidence reported in Thacker (2019) where enhancing the service can help achieve the target.	Indirect influence: based on evidence reported in Thacker (2019) where enhancing the service can help achieve the target.	Indirect influence: based on evidence reported in Thacker (2019) where enhancing the service can help achieve the target.							Indirect influence: increasing the quality / quantity of services provided by this sector can enhance achievement of this target, as education and training is shown to be important for matching their skills to the needs for production, and enhance economic growth (1).
		8.4	Improve progressively, through 2030, global resource efficiency in consumption and production and endeavour to decouple economic growth from environmental degradation, in accordance with the 10-year framework of programmes on sustainable consumption and production, with developed countries taking the lead																										Indirect influence: improving the quantity / quality of services produced by this sector can enhance achievement of this target, through more efficient production of food / water and fuel, as well as ecotourism (1) (2) (3) (4).	Indirect influence: improving the quality of production of food / resources from this sector can help achieve resource efficiency. Also, forests have a role in supporting ecotourism and in providing sustainable building materials (5) (6) (7).	Indirect influence: improving the quantity / quality of services provided by this sector can enhance achievement of this target, through more efficient production of food (8).	Indirect influence: improving the quantity / quality of services provided by this sector can enhance achievement of this target, through more efficient production of food, etc. and wetland's contribution to tourism (8) (9) (10) (11).	Indirect influence: improving the quantity / quality of services provided by this sector can enhance achievement of this target, through barrens contribution to tourism (8).	Indirect influence: improving the quality / quantity of snow / tundra can help achieve this target as services provided by perennial snow or ice and tundra are relevant to the 10-year framework of programmes on sustainable consumption and production, including food provision, environmental education and ecotourism (12).	Indirect influence: improving the quality/ quantity of food production can support the the 10-year framework (13).	Indirect influence: based on evidence reported in Thacker (2019) where enhancing the service can help achieve the target.	Indirect influence: based on evidence reported in Thacker (2019) where enhancing the service can help achieve the target.	Indirect influence: based on evidence reported in Thacker (2019) where enhancing the service can help achieve the target.	Indirect influence: based on evidence reported in Thacker (2019) where enhancing the service can help achieve the target.	Indirect influence: improving the manufacturing sector can help achieve resource efficiency in production, e.g. through a circular economy design (14).	Indirect influence: improving resource efficiency in the mining sector can enhance the achievement of this target, e.g. through technological innovations which enable use of previously abandoned, low-grade mined resources (15).	Indirect influence: improving the quality or quantity of sustainable buildings and construction can support the target, as these are cited in the 10YFP (16).		Indirect influence: improving the quality / quantity of services delivered by this sector can enhance achievement of this target, e.g. through improved regulation of and contribution to more efficient operation of businesses; administration of environmental protection programmes; and other regulatory measures (17).				Indirect influence: food services (10YFP includes sustainable food systems (18).
		8.5	By 2030, achieve full and productive employment and decent work for all women and men, including for young people and persons with disabilities, and equal pay for work of equal value																																		Indirect influence: based on evidence reported in Thacker (2019) where enhancing the service can help achieve the target.		Indirect influence: Internet adoption can help increase female labour force participation (4).					Indirect influence: improving the quality / quantity of services delivered by this sector can enhance achievement of this target, e.g. through implementation of regional development policy measures to reduce unemployment; public administrations of education and health programmes; improved use of public funds (1).	Indirect influence: improving the quantity / quality of services delivered by this sector can enhance achievement of this target, given that poor physical or mental health can lead, via poor work performance, to job loss (2).	Indirect influence: education is shown to facilitate employment (3).
		8.6	By 2020, substantially reduce the proportion of youth not in employment, education or training																		Direct influence: access to education and training									Indirect influence: increasing the quantity / quality of services delivered by this sector can enhance achievement of this target, as meeting basic needs such as water is considered a prerequisite for participation in education. Also, women and girls spend many hours travelling to collect water, which takes time away from education, and when family members get sick from consuming poor-quality wat…	Indirect influence: increasing the quantity / quality of services delivered by this sector can enhance achievement of this target, as meeting basic needs such as water is considered a prerequisite for participation in education. Also, women and girls spend many hours travelling to collect water, which takes time away from education, and when family members get sick from consuming poor-quality wat…	Indirect influence: increasing the quantity / quality of services delivered by this sector can enhance achievement of this target, as meeting basic needs such as water is considered a prerequisite for participation in education. Also, women and girls spend many hours travelling to collect water, which takes time away from education, and when family members get sick from consuming poor-quality wat…		Indirect influence: increasing the quantity / quality of services delivered by this sector can enhance achievement of this target, as meeting basic needs such as water is considered a prerequisite for participation in education. Also, women and girls spend many hours travelling to collect water, which takes time away from education, and when family members get sick from consuming poor-quality wat…			Indirect influence: based on evidence reported in Thacker (2019) where enhancing the service can help achieve the target.		Indirect influence: increasing digital communication and competence can help empower youth employment (10).					Indirect influence: improving the quality / quantity of services delivered by this sector can enhance achievement of this target, e.g. through implementation of regional development policy measures to reduce unemployment; public administrations of education and health programmes; improved use of public funds (5).	Indirect influence: improving the quantity / quality of services delivered by this sector can enhance achievement of this target, given that poor physical or mental health can lead, via poor work performance, to job loss (6).			Indirect influence: improving the quantity / quality of services delivered by this sector can enhance the achievement of this target, e.g. through the provision of school dormitories and student residences (7).	Indirect influence: homelessness poses a barrier to securing jobs, therefore provision of housing will enhance achievement of this target (8).
		8.7	Take immediate and effective measures to eradicate forced labour, end modern slavery and human trafficking and secure the prohibition and elimination of the worst forms of child labour, including recruitment and use of child soldiers, and by 2025 end child labour in all its forms																																				Indirect influence: ICT can be used as a digital alert system to help provide support for relevant government and nongovernment agencies dealing with Child Trafficking (4).					Indirect influence: enhancing the quality / quantity of services provided by this sector can enhance achievement of this target, e.g. through better administration and operation of police forces; administration and operation of administrative civil and criminal law courts; rendering of judgements and interpretations of the law, etc, as well as improved regulation and educational programmes (1).		Indirect influence: enhancing the quality / quantity of services provided by this sector can enhance achievement of this target, as investing in the education of girls is shown to impact their labour force participation. Education is also considered a necessary action in overcoming forced labour (2) (3).
		8.8	Protect labour rights and promote safe and secure working environments for all workers, including migrant workers, in particular women migrants, and those in precarious employment																											Indirect influence: increasing the quantity / quality of services delivered by this sector can enhance achievement of this target, as access to fresh water - the conditions under which most informal workers operate are precarious, unhealthy and unsafe. Many of the micro enterprises in which they work have ramshackle structures and lack sanitary facilities or portable water (1).	Indirect influence: increasing the quantity / quality of services delivered by this sector can enhance achievement of this target, as access to fresh water - the conditions under which most informal workers operate are precarious, unhealthy and unsafe. Many of the micro enterprises in which they work have ramshackle structures and lack sanitary facilities or portable water (1).	Indirect influence: increasing the quantity / quality of services delivered by this sector can enhance achievement of this target, as access to fresh water - the conditions under which most informal workers operate are precarious, unhealthy and unsafe. Many of the micro enterprises in which they work have ramshackle structures and lack sanitary facilities or portable water (1).		Indirect influence: increasing the quantity / quality of services delivered by this sector can enhance achievement of this target, as access to fresh water - the conditions under which most informal workers operate are precarious, unhealthy and unsafe. Many of the micro enterprises in which they work have ramshackle structures and lack sanitary facilities or portable water (1).					Indirect influence: data and technology can play an important role in safeguarding migrant workers from abuse and exploitation during recruitment and employment, in particular in unskilled and semi-skilled positions (4).					Indirect influence: improving the quality / quantity of services provided by this sector can enhance the achievement of this target, e.g. through improving administration of general labour affairs; implementation of regional development policy measures, e.g. to reduce unemployment, and other regulatory measures (2).	Indirect influence:improving the quantity / quality of services delivered by this sector can enhance achievement of this target, given that health problems can be a cause of discrimination (e.g. against workers with HIV, Aids or TB). The health of workers is a major determinant of productivity. A vicious circle of poor health, reduced working capacity, low productivity and shortened life expectan…
		8.9	By 2030, devise and implement policies to promote sustainable tourism that creates jobs and promotes local culture and products																Direct influence: create and implement law and policies; improved public administration of environment programmes aimed at personal well-being (e.g. ecotourism) and administration of environmental protection programmes, as well as public administration and regulation, including subsidy allocation for the tourism sector.										Indirect influence: enhancing the quantity / quality of services provided by this sector can enhance achievement of this target, through ecotourism on grassland and savannas. Countries with global biodiversity hotspots have higher annual growth of tourism investments than other places (1) (2).	Indirect influence: enhancing the quantity / quality of services provided by this sector can enhance achievement of this target, through ecotourism services. Countries with global biodiversity hotspots have higher annual growth of tourism investments than other places (3) (4).	Indirect influence: Countries with global biodiversity hotspots have higher annual growth of tourism investments than other places (5).	Indirect influence: enhancing the quantity / quality of services provided by this sector can enhance achievement of this target, through ecotourism services. Countries with global biodiversity hotspots have higher annual growth of tourism investments than other places (6) (7) (8).	Indirect influence: enhancing the quality / quantity of services provided by this sector can impact this target given the sector's role in the provision of tourism services (9).	Indirect influence: enhancing the quantity / quality of services supported by this sector could enhance the achievement of this target given that natural resource sectors are known to form a part of tourist activities, such as ecotourism. Countries with global biodiversity hotspots have higher annual growth of tourism investments than other places (10) (11).	Indirect influences: enhancing the quality of agroforestry services could progress this target through providing local products and supporting aesthetics (17). Further, agrotourism can be considered a means of combining tourism with sustainable agriculture (18).				Indirect influence: ICT can be used in the management of sustainable tourism (19).						Indirect influence: increasing the quality / quantity of services provided by this sector can enhance achievement of this target, given that in recent years, uncertainty about the health and safety of travel and of certain destinations has caused significant fluctuations in tourism flows. Although this may be a short term phenomenon and recovery is often fast, it should be regarded as a global is…			Indirect influence: improving the quantity / quality of services provided by this sector can enhance achievement of this target, e.g. through the provision of holiday homes (13) (14)
		8.1	Strengthen the capacity of domestic financial institutions to encourage and expand access to banking, insurance and financial services for all																			Direct influence: financial services.																	Indirect influence: based on evidence reported in Thacker (2019) where enhancing the service can help achieve the target.					Indirect influence: improving the quality / quantity of services delivered by this sector can enhance achievement of this target, e.g. through improved executive and legislative administration of central, regional and local bodies; improved administration and supervision of fiscal affairs, and other regulatory measures (1).		Indirect influence: increasing the quality / quantity of services delivered by this sector can enhance achievement of this target, as education and knowledge is consdiered a foundation of capacity (2).
		8.a	Increase Aid for Trade support for developing countries, in particular least developed countries, including through the Enhanced Integrated Framework for Trade-Related Technical Assistance to Least Developed Countries																Direct influence: provision of aid			Direct influence: financial services.
		8.b	By 2020, develop and operationalize a global strategy for youth employment and implement the Global Jobs Pact of the International Labour Organization																																				Indirect influence: increasing digital communication and competence can help empower youth employment (1).					Indirect influence: improving the quality / quantity of services delivered by this sector can enhance the achievement of this target, e.g. through implementation of regional development policy measures to reduce unemployment, and regulation and administration of activities for increasing employment (e.g. education) (1).		Indirect influence: increasing the quality / quantity of services provided by this sector can enhance achivement of this target, as skills development, training and education are considered important to overcome unemployment, etc. (2).
		9.1	Develop quality, reliable, sustainable and resilient infrastructure, including regional and transborder infrastructure, to support economic development and human well-being, with a focus on affordable and equitable access for all		Direct influence: energy infrastructure	Direct: water infrastructure			Direct: hydropower		Direct influence	Direct influence	Direct influence	Direct influence			Direct influence: construction of infrastructure			Direct influence: access to healthcare	Direct influence: access to education			Direct influence: provision of shelter					Investing in ecosystems can enhance achievement of this target, through the provision of various ecosystem services which contribute to resilience, sustainability, human-wellbeing and economic development. These include protective services which increase resilience and protection from flooding; carbon sequestration; soil stabilization. Ecosystem services can reduce requirements for built infrastr…	Investing in ecosystems can enhance achievement of this target, through the provision of various ecosystem services which contribute to resilience, sustainability, human-wellbeing and economic development. These include protective services which increase resilience and protection from flooding; carbon sequestration; soil stabilization. Ecosystem services can reduce requirements for built infrastr…	Investing in ecosystems can enhance achievement of this target, through the provision of various ecosystem services which contribute to resilience, sustainability, human-wellbeing and economic development. These include protective services which increase resilience and protection from flooding; carbon sequestration; soil stabilization. Ecosystem services can reduce requirements for built infrastr…	Indirect influence: Ecosystems provide resilient infrastructure, e.g. wetlands + forests can contribute to water management by reducing run-off rates, enhancing water quality and delaying flood flows (1).	Indirect influence: Investing in ecosystems can enhance achievement of this target, through the provision of various ecosystem services which contribute to resilience, sustainability, human-wellbeing and economic development. These include protective services which increase resilience and protection from flooding; carbon sequestration; soil stabilization. Ecosystem services can reduce requirement…	Indirect influence: Investing in ecosystems can enhance achievement of this target, through the provision of various ecosystem services which contribute to resilience, sustainability, human-wellbeing and economic development. These include protective services which increase resilience and protection from flooding; carbon sequestration; soil stabilization. Ecosystem services can reduce requirement…	Indirect influence: improved agricultural management can support the development of resilient agricultural infrastructure through helping to regulate water flows (8).					Indirect influence: Improving the quality/ quantity of manufacturing products can help achieve this target due to the role of manufacturing as an intermediate sector in the production of infrastructure, including transport infrastructure, e.g. wooden railway beams (2).	Indirect influence: improving the quantity / quality of services provided by this sector can enhance achievement of this target, given that many mined materials are used to develop infrastructure. E.g. there are vast iron amounts in built infrastructures (3).			Indirect influence: improving the quality / quantity of services provided by this sector can enhance the achievement of this target, e.g. through better management of public funds and their disbursement (e.g. into infrastructure), and through improved administration and operation of economic planning, as well as improved public administration of housing programmes, and regulation (including subsi…			Indirect influence: insurance can build resilience by providing a flow of capital to enable communities and infrastructure to adapt (5).
		9.2	Promote inclusive and sustainable industrialization and, by 2030, significantly raise industryâ€™s share of employment and gross domestic product, in line with national circumstances, and double its share in least developed countries																																	Indirect influence: based on evidence reported in Thacker (2019) where enhancing the service can help achieve the target.	Indirect influence: based on evidence reported in Thacker (2019) where enhancing the service can help achieve the target.	Indirect influence: based on evidence reported in Thacker (2019) where enhancing the service can help achieve the target.	Indirect influence: based on evidence reported in Thacker (2019) where enhancing the service can help achieve the target.	Indirect influence: this target relates to all industrial sectors	Indirect influence: this target relates to all industrial sectors	Indirect influence: this target relates to all industrial sectors	Indirect influence: this target relates to all industrial sectors	Indirect influence: improving the quality / quantity of services delivered by this sector could enhance the achievement of the target, e.g. through improved public administration and regulation, including subsidy allocation, for different economic sectors, including agriculture, energy and mining resources; as well as administration of R&D policies and associated funds to improve economic perform…				Indirect influence: increasing the quantity / quality of this sector can enhance achievement of the target (2).
		9.3	Increase the access of small-scale industrial and other enterprises, in particular in developing countries, to financial services, including affordable credit, and their integration into value chains and markets																			Direct influence: financial services.															Indirect influence: based on evidence reported in Thacker (2019) where enhancing the service can help achieve the target.		Indirect influence: based on evidence reported in Thacker (2019) where enhancing the service can help achieve the target.					Indirect influence: improving the quality / quantity of services provided by this sector could enhance achievement of this target, e.g. through improved budget implementation and management of public funds and debt, including raising and receiving and disbursing funds; and administration of R&D policies and associated funds to improve economic performance of businesses (1).		Indirect influence: enhancing the quality / quantity of services provided by this sector can enhance achievement of this target, as targeted financial education programmes are considered important for increasing knowledge about individual instruments and to help entrepreneurs develop a long-term strategic approach to business financing, enhance understanding of the economic and financial landscap…
		9.4	By 2030, upgrade infrastructure and retrofit industries to make them sustainable, with increased resource-use efficiency and greater adoption of clean and environmentally sound technologies and industrial processes, with all countries taking action in accordance with their respective capabilities								Direct influence	Direct influence	Direct influence	Direct influence			Direct influence: construction and retrofitting of infrastructure			Direct influence: access to healthcare	Direct influence: access to education									Indirect influence: improving the quantity / quality of services provided by this sector can enhance achievement of this target, through the provision of timber for construction (1).	Indirect influence: increasing the quantity / quality of services delivered by this sector can enhance achievement of this target, through provision of hydropower (2) (3) (4).	Indirect influence: use of constructed wetland can help ensure clean technologies. Wetlands can provide sustainable water treatment and support sanitation service delivery. Natural wetlands also contribute to carbon sequestration. Wetlands can reduce requirements for built infrastructure for wastewater treatment, provide jobs and contribute to economic development including through livelihood div…		Indirect influence: increasing the quantity / quality of services delivered by this sector can enhance achievement of this target, through provision of hydropower (2) (3) (4).	Indirect influence: implementation of management practices such as improved grazing management, improved cropland management, agroforestry, can enhance the sustainability of the agricultural industry (12).					Indirect influence: enhancing the quantity / quality of services provided by this sector can support the achievement of this target, due to the role of manufacturing in producing technology needed for renewable energy (5).	Indirect influence: increasing the quantity / quality of services delivered by this sector can enhance achievement of this target given the role of mined materials in the development of infrastructure. E.g. iron in built infrastructures (6).		Indirect influence: increasing the quantity / quality of services delivered by this sector can enhance achievement of this target, through the wholesale of construction materials, hardware, plumbing and heating equipment and supplies (7).	Indirect influence: enhancing services such as improved regulation of and contribution to more efficient operation of businesses, and improved public administration and regulation (including subsidy allocation) for infrastructure, will enhance this target (8).			Indirect influence: insurance can build resilience by providing a flow of capital to enable communities and infrastructure to adapt (9).	Indirect influence: improving resource efficiency within the food sector can enhance achievement of this target (10).
		9.5	Enhance scientific research, upgrade the technological capabilities of industrial sectors in all countries, in particular developing countries, including, by 2030, encouraging innovation and substantially increasing the number of research and development workers per 1 million people and public and private research and development spending																		Direct influence: access to research, training and education									(2									Indirect influence: based on evidence reported in Thacker (2019) where enhancing the service can help achieve the target.	Indirect influence: this target relates to all industrial sectors	Indirect influence: this target relates to all industrial sectors	Indirect influence: this target relates to all industrial sectors	Indirect influence: this target relates to all industrial sectors	Indirect influence: improving the services delivered by this sector can enhance achievement of this target, e.g. through improving the administration of R&D policies and associated funds to improve economic performance of different economic sectors; implementation of regional development policy measures; and public administration and regulation, including subsidy allocation, for different economi…
		9.a	Facilitate sustainable and resilient infrastructure development in developing countries through enhanced financial, technological and technical support to African countries, least developed countries, landlocked developing countries and small island developing States								Direct influence	Direct influence	Direct influence	Direct influence					Direct influence: financial support and aid			Direct influence: financial services.																								Indirect influence: improving education for sustainable and resilient infrastructure development can enhance achievement of the target (1, 2).
		9.b	Support domestic technology development, research and innovation in developing countries, including by ensuring a conducive policy environment for, inter alia, industrial diversification and value addition to commodities																Direct influence: policy										Indirect influence: Many species inspire biomimicry-based innovations (1).	Indirect influence: Many species inspire biomimicry-based innovations (2).	Indirect influence: Many species inspire biomimicry-based innovations (3).	Indirect influence: Many species inspire biomimicry-based innovations (4).	Indirect influence: Many species inspire biomimicry-based innovations (5).	Indirect influence: Many species inspire biomimicry-based innovations (6).	Indirect influence: agroforestry can support value-addition in the agricultural sector through diversification of revenue streams (11).	Indirect influence: based on evidence reported in Thacker (2019) where enhancing the service can help achieve the target.	Indirect influence: based on evidence reported in Thacker (2019) where enhancing the service can help achieve the target.	Indirect influence: based on evidence reported in Thacker (2019) where enhancing the service can help achieve the target.	Indirect influence: based on evidence reported in Thacker (2019) where enhancing the service can help achieve the target.		Indirect influence: increasing the quantity / quality of services delivered by this sector can enhance achievement of this target given that mining resources are known commodities (7).					Indirect influence: increasing the quality / quantity of services provided by this sector can enhance the achievement of this target, as having more skills is known to raise capacity to create, implement and absorb innovations. Recent studies suggest that education is important in facilitating research and development and the diffusion of technologies, with initial phases of education more import…
		9.c	Significantly increase access to information and communications technology and strive to provide universal and affordable access to the Internet in least developed countries by 2020											Direct influence				Direct influence: wholesale and retail of computers, peripheral units, software and telecommunications equipment.																		Indirect influence: based on evidence reported in Thacker (2019) where enhancing the service can help achieve the target.				Indirect influence: Improving the quality/ quantity of manufacturing products can help achieve this target due to the role of manufacturing as an intermediate sector in the production of computer, electronic and optical products (1).	Indirect influence: increasing the quantity / quality of services delivered by this sector can enhance achievement of this target given that mined minerals are used in many ICT products. E.g. gold (3TG) is used in several information, communication, and technology (ICT) products such as desktops, servers, laptops, smart phones, and tablets (2).	Indirect influence: enhancing the quantity / quality of services delivered by the construction sector can enhance achievement of this target, e.g. through construction of communication and power lines and installation of telecommunications wiring, etc. (3).		Indirect influence: improving the quantity / quality of services delivered by this sector can enhance achievement of this target, e.g. by improving public administration and regulation, including subsidy allocation, for the communication sector (4).		Indirect influence: increasing the quality / quantity of skills provided by this sector can enhance achievement of this target, as lack of digital skills among end-users is known to be a critical barrier. Training and education projects are recommended for both public and private sector to tackle the limited IT skills (5).
		10.1	By 2030, progressively achieve and sustain income growth of the bottom 40 percent of the population at a rate higher than the national average																										Indirect influence: enhancing the quantity / quality of services provided by this sector can enhance the achievement of this target, as grasslands and savannas are known to provide food and income to the majority of the 1.2 billion people living on less than $1 per day (1).	Indirect influence: enhancing the quantity / quality of services provided by this sector can enhance the achievement of this target, through the production of wood products and employment (2).		Indirect influence: increasing the quantity / quality of services provided by this sector can enhance achievement of this target, through production of saleable goods such as fish, and revenue generating uses such as ecotourism (3).	Indirect influence: enhancing barren land services can generate income salt flats produce lithium which can generate income (4) (5).		Indirect influence: agroforestry can support value-addition in the agricultural sector through diversification of revenue streams (8).	Indirect influence: based on evidence reported in Thacker (2019) where enhancing the service can help achieve the target.	Indirect influence: based on evidence reported in Thacker (2019) where enhancing the service can help achieve the target.	Indirect influence: based on evidence reported in Thacker (2019) where enhancing the service can help achieve the target.	Indirect influence: based on evidence reported in Thacker (2019) where enhancing the service can help achieve the target.					Indirect influence: improving the quality / quantity of services delivered by the public administration sector can enhance this target, through the role of policy and regulation in preventing stagnation of incomes of the bottom 40% and ensuring a fairer distribution of market income gains (6).		Indirect influence: access to education is considered to enhance this target: Europe’s ability to prevent a stagnation of incomes at the bottom of the distribution can best be explained by “predistribution” policies, which allow a fairer distribution of market income gains. These include labor market regulations, as well as public provision of healthcare, free access to education (7).
		10.2	By 2030, empower and promote the social, economic and political inclusion of all, irrespective of age, sex, disability, race, ethnicity, origin, religion or economic or other status																										Indirect influence: improving the quality or quantity of ecosystem services and its management, for example through secure land tenure, or benefit sharing can help achieve this target (7).	Indirect influence: improving the quality or quantity of ecosystem services and its management, for example through secure land tenure, or benefit sharing can help achieve this target (7).	Indirect influence: improving the quality or quantity of ecosystem services and its management, for example through secure land tenure, or benefit sharing can help achieve this target (7).	Indirect influence: improving the quality or quantity of ecosystem services and its management, for example through secure land tenure, or benefit sharing can help achieve this target (7).	Indirect influence: improving the quality or quantity of ecosystem services and its management, for example through secure land tenure, or benefit sharing can help achieve this target (7).	Indirect influence: improving the quality or quantity of ecosystem services and its management, for example through secure land tenure, or benefit sharing can help achieve this target (7).	Indirect influence: improving the quality or quantity of ecosystem services and its management, for example through secure land tenure, or benefit sharing can help achieve this target (7).		Indirect influence: based on evidence reported in Thacker (2019) where enhancing the service can help achieve the target.	Indirect influence: based on evidence reported in Thacker (2019) where enhancing the service can help achieve the target.	Indirect influence: based on evidence reported in Thacker (2019) where enhancing the service can help achieve the target.					Indirect influence: improving the quality / quantity of services delivered by the public administration sector can enhance this target, through the role of policy and regulation in promoting social inclusion (1)	Indirect influence: access to healthcare is a means of promoting social inclusion (2)		Indirect influence: financial services (3).		Indirect influence: improved housing is considered a means of promoting inclusion (4) (5).
		10.3	Ensure equal opportunity and reduce inequalities of outcome, including by eliminating discriminatory laws, policies and practices and promoting appropriate legislation, policies and action in this regard																Direct influence: adoption and enactment of policies																		Indirect influence: based on evidence reported in Thacker (2019) where enhancing the service can help achieve the target.	Indirect influence: based on evidence reported in Thacker (2019) where enhancing the service can help achieve the target.	Indirect influence: based on evidence reported in Thacker (2019) where enhancing the service can help achieve the target.
		10.4	Adopt policies, especially fiscal, wage and social protection policies, and progressively achieve greater equality																Direct influence: adoption and enactment of policies
		10.5	Improve the regulation and monitoring of global financial markets and institutions and strengthen the implementation of such regulations																Direct influence: adoption and enactment of policies and regulations																				Indirect influence: based on evidence reported in Thacker (2019) where enhancing the service can help achieve the target.
		10.6	Ensure enhanced representation and voice for developing countries in decision-making in global international economic and financial institutions in order to deliver more effective, credible, accountable and legitimate institutions																																									Indirect influence: improved public administration services can lead to enhanced representation and voice for developing countries(1).
		10.7	Facilitate orderly, safe, regular and responsible migration and mobility of people, including through the implementation of planned and well-managed migration policies																Direct influence: implementation of policies.																				Indirect influence: ICT can play a significant role in making safe labour migration and fair recruitment a reality (3).						Indirect influence: enhancing the quality / quantity of services delivered by the sector can enhance the achievement of this target, given that positive migration outcomes require access for migrants to health care services and systems geared to meet their health needs (2).
		10.a	Implement the principle of special and differential treatment for developing countries, in particular least developed countries, in accordance with World Trade Organization agreements																Direct influence: public administration services, implementation of agreements.
		10.b	Encourage official development assistance and financial flows, including foreign direct investment, to States where the need is greatest, in particular least developed countries, African countries, small island developing States and landlocked developing countries, in accordance with their national plans and programmes																Direct influence: aid to foreign countries, whether or not routed through international organisations			Direct influence: financial services.														Indirect influence: based on evidence reported in Thacker (2019) where enhancing the service can help achieve the target.	Indirect influence: based on evidence reported in Thacker (2019) where enhancing the service can help achieve the target.	Indirect influence: based on evidence reported in Thacker (2019) where enhancing the service can help achieve the target.	Indirect influence: based on evidence reported in Thacker (2019) where enhancing the service can help achieve the target.
		10.c	By 2030, reduce to less than 3 per cent the transaction costs of migrant remittances and eliminate remittance corridors with costs higher than 5 per cent																Direct influence: improving the quality / quantity of services provided by this sector can enhance achievement of this target, e.g. through improved administration and supervision of fiscal affairs and improved regulation / policy. Source: https://unstats.un.org/unsd/publication/seriesM/seriesm_4rev4e.pdf																				Indirect influence: based on evidence reported in Thacker (2019) where enhancing the service can help achieve the target.								Indirect influence: improving financial services can enhance achievement of this target (1).
		11.1	By 2030, ensure access for all to adequate, safe and affordable housing and basic services and upgrade slums	Direct influence: provision of food, medicines.	Direct influence: supply of freshwater, provision of food, medicines	Direct influence: supply of freshwater, provision of food.	Direct influence: supply of freshwater, provision of food.		Direct influence: supply of freshwater.	Direct influence: provision of food.	Direct influence	Direct influence	Direct influence	Direct influence			Direct influence: construction of residential buildings	Direct influence: retail of food.		Direct influence: access to healthcare	Direct influence: access to education		Direct influence: provision of food.	Direct influence: provision of housing																Indirect influence: Improving the quality/ quantity of manufacturing products can help achieve this target due to the role of manufacturing as an intermediate sector in the production of construction materials (1).	Indirect influence: increasing the quantity / quality of services delivered by this sector can enhance the achievement of this target, given that mining resources are a key constitutent of infrastructure, including housing (2).			Indirect influence: improving the quality / quantity of services provided by this sector can enhance achievement of this target, e.g. through improved regulation and administration of housing programmes, social services, potable water supply programmes, etc. (3).
		11.2	By 2030, provide access to safe, affordable, accessible and sustainable transport systems for all, improving road safety, notably by expanding public transport, with special attention to the needs of those in vulnerable situations, women, children, persons with disabilities and older persons									Direct influence					Direct influence: construction of roads and railways												Indirect influence: Investing in ecosystems can impact this target, through natural flood protection and slope stabilisation to prevent landslides, which are both a factor in poor road conditions and a cause of accidents. (7), (8).	Indirect influence: Investing in ecosystems can impact this target, through natural flood protection and slope stabilisation to prevent landslides, which are both a factor in poor road conditions and a cause of accidents. (7), (8).	Indirect influence: Investing in ecosystems can impact this target, through water management which can reduce the risk of floods, and slope stabilisation to prevent landslides, which are both a factor in poor road conditions and a cause of accidents. (7), (8).	Indirect influence: Investing in ecosystems can impact this target, through water management which can reduce the risk of floods, and slope stabilisation to prevent landslides, which are both a factor in poor road conditions and a cause of accidents. (7), (8).	Indirect influence: Investing in ecosystems can impact this target, through natrual flood protection creating road resilience (8).	Indirect influence: Investing in ecosystems can impact this target, through regulating stream runoff to reduce the impact of hazards, which are a factor in poor road conditions and a cause of accidents. (7), (8).		Indirect influence: based on evidence reported in Thacker (2019) where enhancing the service can help achieve the target.			Indirect influence: based on evidence reported in Thacker (2019) where enhancing the service can help achieve the target.	Indirect influence: Improving the quality/ quantity of manufacturing products can help achieve this target due to the role of manufacturing as an intermediate sector in the production of transport equipment including wooden railway beams (1).	Indirect influence: increasing the quantity / quality of services delivered by this sector can enhance the achievement of this target, given that metals and minerals are used in infrastructure, including transport (2) (3).		Indirect influence: wholesale and retail sale of motor vehicles including minibuses (4)	Indirect influence: improving the quality / quantity of services provided by this sector can enhance achievement of this target, e.g. through improved public administration and regulation, including subsidy allocation for the transport sector (5).				Indirect influence: enhancing the quality / quantity of services delivered by this sector can enhance achievement of this target, e.g. through the provision of railway sleeping cars (6).
		11.3	By 2030, enhance inclusive and sustainable urbanization and capacity for participatory, integrated and sustainable human settlement planning and management in all countries																Direct influence: public administration services through capacity for planning and management for basic services incl human settlements												Indirect influence: sustainable urban planning, including urban rivers and lakes, can enhance sustainable urbanisation (1).					Indirect influence: based on evidence reported in Thacker (2019) where enhancing the service can help achieve the target.	Indirect influence: based on evidence reported in Thacker (2019) where enhancing the service can help achieve the target.	Indirect influence: based on evidence reported in Thacker (2019) where enhancing the service can help achieve the target.	Indirect influence: based on evidence reported in Thacker (2019) where enhancing the service can help achieve the target.							Indirect influence: enhancing the quality / quantity of services provided by this sector can enhance achievement of this target, as educational programmes can improve urban planning in a sustainable manner (2).			Indirect influence: provision of housing (3).
		11.4	Strengthen efforts to protect and safeguard the world's cultural and natural heritage	Direct influence: provision of natural heritage	Direct influence: provision of natural heritage	Direct influence: provision of natural heritage	Direct influence: provision of natural heritage	Direct influence: provision of natural heritage	Direct influence: provision of natural heritage																Direct influence: provision of cultural activities and world heritage sites										Indirect influence: implementation of agroforestry can help preserve natural heritage in the cropland sector ().			Indirect influence: based on evidence reported in Thacker (2019) where enhancing the service can help achieve the target.	Indirect influence: digitalisation can heelpdeevelop sustainable cltural hertiage tourism and help protect this heritage ().		Indirect influence: enhancing the quality / quantity of the sector can enhance this target, given the role of the mining industry in cultural heritage (1) (2) (3).			Indirect influence: improving the quality / quantity of services provided by this sector can enhance achievement of this target, e.g. through improved administration of environmental protection programmes, and sponsoring of recreational and cultural activities (4).					Indirect influence: housing is known to contribute to cultural heritage in the instances of heritage buildings and the like (5).
		11.5	By 2030, significantly reduce the number of deaths and the number of people affected and substantially decrease the direct economic losses relative to global gross domestic product caused by disasters, including water-related disasters, with a focus on protecting the poor and people in vulnerable situations	Direct influence: natural flood protection creating resilience	Direct influence: natural flood protection creating resilience	Direct influence: natural flood protection creating resilience	Direct influence: natural flood protection creating resilience	Direct influence: natural flood protection creating resilience, wave dissipation	Direct influence: regulate stream runoff water supply											Direct influence: access to healthcare																Indirect influence: based on evidence reported in Thacker (2019) where enhancing the service can help achieve the target.	Indirect influence: based on evidence reported in Thacker (2019) where enhancing the service can help achieve the target.	Indirect influence: based on evidence reported in Thacker (2019) where enhancing the service can help achieve the target.	Indirect influence: based on evidence reported in Thacker (2019) where enhancing the service can help achieve the target.	Indirect influence: Improving the quality/ quantity of manufacturing products can help achieve this target due to the role of manufacturing as an intermediate sector in the production of medicinal products (1)				Indirect influence: improving the quality / quantity of services delivered by the public administration sector will enhance the achievement of this target due to the role of policies in disaster risk mitigation and protection (2)		Indirect influence: enhancing the quality / quantity of services provided by this sector can enhance achievement of this target, as education is considered to reduce vulnerability and enhance adaptive capacity. The study of the impacts of floods and droughts on community welfare in Thailand shows that better educated communities did not experience income loss while communities with lower educatio…	Indirect influence: activities related to insurance, risk and damage evaluation (4) (5)		Indirect influence: improved housing is a means of building resilience (6)
		11.6	By 2030, reduce the adverse per capita environmental impact of cities, including by paying special attention to air quality and municipal and other waste management	Direct influence: purification of air.	Direct influence: purification of air.	Direct influence: purification of air.	Direct influence: purification of air.		Direct influence: purification of air.				Direct influence																							Indirect influence: based on evidence reported in Thacker (2019) where enhancing the service can help achieve the target.	Indirect influence: based on evidence reported in Thacker (2019) where enhancing the service can help achieve the target.		Indirect influence: use of digital communications can help reduce per capita waste through mobile platforms and digital platforms that deal with distributing and reducing waste (6).			Indirect influence: improving the quantity / quality of construction services can enhance the achievement of this target, e.g. through the construction of sewer systems, sewage disposal plants, etc. (1)	Indirect influence: increasing the quantity and quality of wholesale of metal and non-metal waste and scrap and materials for recycling can enhance this target by increasing the amount of material that is recycled rather than left as waste (2)	Indirect influence: improving the quantity / quality of services delivered by this sector can enhance achievement of this target, e.g. improved administration of waste collection and disposal operations (3)	Indirect influence: improving the management of this sector can enhance achievement of this target, given that health-care services inevitably create waste that may itself be hazardous to health. Wherever it is generated, safe and reliable methods for its handling are therefore essential (4)				Indirect influence: sustainable housing is key to sustainable cities (5)
		11.7	By 2030, provide universal access to safe, inclusive and accessible, green and public spaces, in particular for women and children, older persons and persons with disabilities	Direct influence: provision of green and public space	Direct influence: provision of public space	Direct influence: provision of public space	Direct influence: provision of green and public space	Direct influence: provision of public space	Direct influence: provision of public space																Direct influence: provision of libraries, nature reserves, cultural activities and recreation etc.										Indirect influence: farms often provide public access to green space bz providing footpaths (2).		Indirect influence: based on evidence reported in Thacker (2019) where enhancing the service can help achieve the target.	Indirect influence: based on evidence reported in Thacker (2019) where enhancing the service can help achieve the target.	Indirect influence: information and digital technologies (ICTs) can be used to improve public open spaces of our cities (3).			Indirect influence: improving the quantity / quality of construction services can enhance the achievement of this target, e.g. through construction of reservoirs, roads (to enable access), and public spaces such as malls, religious buildings, etc. (1)		Indirect influence: public administration services including regulating of the activities for basic services, include sponsoring of recreational and cultural activities, can help achieve the target (1).
		11.a	Support positive economic, social and environmental links between urban, per-urban and rural areas by strengthening national and regional development planning																Direct influence: public administration services through development planning										Indirect influence: conserving ecosystems (so increasing the quantity/ quality of services) can help advance the target (1).	Indirect influence: conserving ecosystems (so increasing the quantity/ quality of services) can help advance the target (2).	Indirect influence: conserving ecosystems (so increasing the quantity/ quality of services) can help advance the target (3).	Indirect influence: conserving ecosystems (so increasing the quantity/ quality of services) can help advance the target (4).	Indirect influence: conserving ecosystems (so increasing the quantity/ quality of services) can help advance the target (5).	Indirect influence: conserving ecosystems (so increasing the quantity/ quality of services) can help advance the target (6).	Indirect influence: conserving ecosystems (so increasing the quantity/ quality of services) can help advance the target (7).	Indirect influence: based on evidence reported in Thacker (2019) where enhancing the service can help achieve the target.	Indirect influence: based on evidence reported in Thacker (2019) where enhancing the service can help achieve the target.	Indirect influence: based on evidence reported in Thacker (2019) where enhancing the service can help achieve the target.	Indirect influence: based on evidence reported in Thacker (2019) where enhancing the service can help achieve the target.							Indirect influence: community education is shown to be a means of strengthening regional development planning (8).
		11.b	By 2020, substantially increase the number of cities and human settlements adopting and implementing integrated policies and plans towards inclusion, resource efficiency, mitigation and adaptation to climate change, resilience to disasters, and develop and implement, in line with the Sendai Framework for Disaster Risk Reduction 2015-2030, holistic disaster risk management at all levels	Direct influence: natural flood protection creating resilience.	Direct influence: natural flood protection creating resilience.	Direct influence: natural flood protection creating resilience.	Direct influence: natural flood protection creating resilience.	Direct influence: natural flood protection creating resilience.	Direct influence: carbon sequestration.										Direct influence: public administration services through policies and plans.																	Indirect influence: based on evidence reported in Thacker (2019) where enhancing the service can help achieve the target.	Indirect influence: based on evidence reported in Thacker (2019) where enhancing the service can help achieve the target.	Indirect influence: based on evidence reported in Thacker (2019) where enhancing the service can help achieve the target.	Indirect influence: based on evidence reported in Thacker (2019) where enhancing the service can help achieve the target.			Indirect influence: enhancing the quantity / quality of services provided by this sector can enhance achievement of this target, through the role of construction in building resilience in line with the Sendai framework (1)				Indirect influence: increasing the quality / quantity of services provided by this sector can enhance achievement of this target, given that priority 1 of the Sendai Framework includes education and training on disaster risk reduction, including the use of existing training and education mechanisms and peer learning (2)
		11.c	Support least developed countries, including through financial and technical assistance, in building sustainable and resilient buildings utilizing local materials																Direct influence: public administration services throgh development aid and assistance.			Direct influence: financial services.								Indirect influence: improving the quantity / quality of services delivered by this sector can enhance achievement of this target through the use of local forest timber as a sustainable building material (1) (2)							Indirect influence: based on evidence reported in Thacker (2019) where enhancing the service can help achieve the target.		Indirect influence: based on evidence reported in Thacker (2019) where enhancing the service can help achieve the target.			Indirect influence: increasing the quantity / quality of construction services can enhance achievement of this target (3)
		12.1	Implement the 10-year framework of programmes on sustainable consumption and production, all countries taking action, with developed countries taking the lead, taking into account the development and capabilities of developing countries	Direct influence: provision of food resources; ecotourism	Direct influence: provision of food resources; ecotourism; as a source of timber that can be used in sustainable bulding and construction. Source: https://sustainabledevelopment.un.org/content/documents/1444HLPF_10YFP2.pdf; https://www.sciencedirect.com/science/article/pii/S1364032116306050; https://link.springer.com/article/10.1007/BF00051777; https://www.fs.fed.us/research/publications/misc/729…	Direct influence: provision of food resources; ecotourism. Source: https://sustainabledevelopment.un.org/content/documents/1444HLPF_10YFP2.pdf	Direct influence: provision of food resources; ecotourism. Source: https://sustainabledevelopment.un.org/content/documents/1444HLPF_10YFP2.pdf	Direct influence: provision of food resources; ecotourism. Source: https://sustainabledevelopment.un.org/content/documents/1444HLPF_10YFP2.pdf	Direct influence: provision of food resources; ecotourism. Source: https://sustainabledevelopment.un.org/content/documents/1444HLPF_10YFP2.pdf	Direct influence: provision of food resources as resource intensive sector. Source: https://www.oneplanetnetwork.org/sites/default/files/10yfp-guidance-programmedev.pdf							Direct influence: construction of residential buildings is a 10YFP programme. Source: https://sustainabledevelopment.un.org/content/documents/1444HLPF_10YFP2.pdf	Direct influence: provision of food resources as resource intensive sector. Source: https://www.oneplanetnetwork.org/sites/default/files/10yfp-guidance-programmedev.pdf	Direct influence: public administration services through implementation of agreements and frameworks		Direct influence: Sustanable Lifestyles and Education is a programme of the 10YFP. Source: https://sustainabledevelopment.un.org/content/documents/1444HLPF_10YFP2.pdf		Direct influence: provision of food resources as resource intensive sector. Source: https://www.oneplanetnetwork.org/sites/default/files/10yfp-guidance-programmedev.pdf	Direct influence: 10 year framework includes sustainable buildings. Source: https://www.unenvironment.org/explore-topics/resource-efficiency/what-we-do/one-planet-network/10yfp-10-year-framework-programmes	Direct influence: 10YF includes sustainable tourism, which may be enhanced through cultural activities, e.g. museums https://sustainabledevelopment.un.org/content/documents/1444HLPF_10YFP2.pdf											Indirect influence: based on evidence reported in Thacker (2019) where enhancing the service can help achieve the target.	Indirect influence: based on evidence reported in Thacker (2019) where enhancing the service can help achieve the target.	Indirect influence: based on evidence reported in Thacker (2019) where enhancing the service can help achieve the target.	Indirect influence: based on evidence reported in Thacker (2019) where enhancing the service can help achieve the target.	Indirect influence: enhancing the quality / quantity of services provided by this sector can support the achievement of this target, for example moving towards a more circular design in the manufacture / production of goods (1)	Indirect influence: All infrastructure sectors are central for sustainable consumption and production (2)
		12.2	By 2030, achieve the sustainable management and efficient use of natural resources	Direct influence: provision of natural resources	Direct influence: provision of natural resources	Direct influence: provision of natural resources	Direct influence: provision of natural resources	Direct influence: provision of natural resources	Direct influence: provision of natural resources							Direct influence: mining of natural resources																			Indirect influence: natural resources can be integrated into croplands, e.g. through the use of agroforestry to diversify revenue streams and provide benefits to farmers and local populations (7).	Indirect influence: based on evidence reported in Thacker (2019) where enhancing the service can help achieve the target.	Indirect influence: based on evidence reported in Thacker (2019) where enhancing the service can help achieve the target.	Indirect influence: based on evidence reported in Thacker (2019) where enhancing the service can help achieve the target.	Indirect influence: based on evidence reported in Thacker (2019) where enhancing the service can help achieve the target.	Indirect influence: enhancing the quality / quantity of services provided by this sector can support the achievement of this target, for example moving towards a more circular design in the manufacture / production of goods (1)		Indirect influence: improving the quantity / quality of eco-design principles into the construction sector can enhance achievemnt of this target (2)		Indirect influence: improving the quality / quantity of services delivered by the public administration sector can enhance this target, through the role of policy and regulation in promoting natural resource management (3)		Indirect influence: enhancing the quality / quantity of services provided by this sector can enhance achievement of this target, through educating consumers on sustainable consumption and lifestyles, etc. (4)			Indirect influence: provision of sustainable buildings can enhance achievement of this target (5)
		12.3	By 2030, halve per capita global food waste at the retail and consumer levels and reduce food losses along production and supply chains, including post-harvest losses	Direct influence: provision of food.	Direct influence: provision of food.	Direct influence: provision of food.	Direct influence: provision of food.		Direct influence: provision of food.	Direct influence: provision of food resources			Direct influence		Direct influence: manufacture of food products.			Direct influence: retail of food.					Direct influence: provision of food and beverage services													Indirect influence: based on evidence reported in Thacker (2019) where enhancing the service can help achieve the target.	Indirect influence: based on evidence reported in Thacker (2019) where enhancing the service can help achieve the target.		Indirect influence: based on evidence reported in Thacker (2019) where enhancing the service can help achieve the target.					Indirect influence: improving the quality / quantity of services provided by the public administration sector can enhance achievement of this target, through the implementation of policies and regulations that target food waste (1)		Indirect influence: increasing the quantity / quality of services provided by this sector can enhance achievement of this target, as education can help people to adopt more sustainable food behaviours. Education can be a means of awareness raising and enabling people to develop new habits to reduce, reuse, and recycle materials with the aim to achieve the goal of “zero waste” (2) (3) (4) (5)
		12.4	By 2020, achieve the environmentally sound management of chemicals and all wastes throughout their life cycle, in accordance with agreed international frameworks, and significantly reduce their release to air, water and soil in order to minimize their adverse impacts on human health and the environment										Direct influence		Direct influence: manufacture of chemicals														Indirect influence: Microorganisms contribute to waste management, and thereby sustainable consumption and production through their involvement in biogeochemical cycling and organic contaminant degradation (1).	Indirect influence: improving the quantity / quality of services provided by this sector can enhance achievement of this target through the provision of regulating services and purification of air and water. Microorganisms contribute to waste management, and thereby sustainable consumption and production through their involvement in biogeochemical cycling and organic contaminant degradation (2) (…	Indirect influence: increasing the quantity / quality of services delivered by this sector can enhance achievement of this target, as water is known to disperse pollutants. Therefore improved water management can enhance the achievement of this target. Microorganisms contribute to waste management, and thereby sustainable consumption and production through their involvement in biogeochemical cycl…	Indirect influence: improving the quantity / quality of goods supplied by wetlands can enhance achievement of this target, through water quality maintenance. Microorganisms contribute to waste management, and thereby sustainable consumption and production through their involvement in biogeochemical cycling and organic contaminant degradation (6) (7).	Indirect influence: Microorganisms contribute to waste management, and thereby sustainable consumption and production through their involvement in biogeochemical cycling and organic contaminant degradation (8).	Indirect influence: improving purification of air can help achieve the target (7).	Indirect influence: improving the management of this sector can enhance the achievement of this target, given that nutrient losses from agriculture are a major constituent of diffuse water pollution (9) (10).	Indirect influence: based on evidence reported in Thacker (2019) where enhancing the service can help achieve the target.	Indirect influence: based on evidence reported in Thacker (2019) where enhancing the service can help achieve the target.		Indirect influence: use of digital communications can help reduce waste through mobile platforms and digital platforms that deal with distributing and reducing waste (15).		Indirect influence: enhancing the quantity / quality of services provided by this sector can enhance achievement of this target, through the mining of chemicals (11).		Indirect influence: increasing the quantity / quality of wholesale of metal and non-metal waste and scrap and materials for recycling can enhance achievement of this target, through the reuse of metals that would otherwise be sent to waste (12).	Indirect influence: improving the quantity / quality of services delivered by this sector can enhance achievement of this target, e.g. improved administration of waste collection and disposal operations, and improved regulation / contribution to more efficient operation of businesses (13).	Indirect influence: improving the management of the health sector can enhance the achievement of this target, through actions to reduce waste. Concerted efforts to improve environmental performance of health care could reduce expenditures directly through waste reduction and energy savings, and indirectly through reducing pollution burden on public health, and ought to be included in efforts to i…
		12.5	By 2030, substantially reduce waste generation through prevention, reduction, recycling and reuse										Direct influence																Indirect influence: Microorganisms contribute to waste management, and thereby sustainable consumption and production through their involvement in biogeochemical cycling and organic contaminant degradation (1).	Indirect influence: Microorganisms contribute to waste management, and thereby sustainable consumption and production through their involvement in biogeochemical cycling and organic contaminant degradation (2).	Indirect influence: increasing the quantity / quality of services delivered by this sector can enhance achievement of this target, as reuse of wastewater can contribute to the enhancement of this target. Microorganisms contribute to waste management, and thereby sustainable consumption and production through their involvement in biogeochemical cycling and organic contaminant degradation (3) (4).	Indirect influence: Microorganisms contribute to waste management, and thereby sustainable consumption and production through their involvement in biogeochemical cycling and organic contaminant degradation (5).	Indirect influence: Microorganisms contribute to waste management, and thereby sustainable consumption and production through their involvement in biogeochemical cycling and organic contaminant degradation (6).	Indirect influence: Microorganisms contribute to waste management, and thereby sustainable consumption and production through their involvement in biogeochemical cycling and organic contaminant degradation (7).	Indirect influence: improving the quantity / quality of services provided by this sector can enhance achievement of this target, e.g. through the use of agricultural waste in processes, e.g. palm shell waste as a carbon resource in electric arc furnace steelmaking (8).	Indirect influence: based on evidence reported in Thacker (2019) where enhancing the service can help achieve the target.	Indirect influence: based on evidence reported in Thacker (2019) where enhancing the service can help achieve the target.		Indirect influence: based on evidence reported in Thacker (2019) where enhancing the service can help achieve the target.	Indirect influence: enhancing the quantity / quality of services provided by this sector could support the achievement of this target, e.g. through using recycled materials in manufacturing processes (9).	Indirect influence: improving the quality / quantity of services delivered by this sector can enhance the achievement of this target, e.g. through applying circular economy thinking to mining waste presents a major opportunity to reduce the liability and increase the value of waste materials arising from mining and processing operations (10).		Indirect influence: improving the quality / quantity of wholesale of metal and non-metal waste and scrap and materials for recycling can enhance this target, through the recycling of materials that would otherwise have been sent to waste (11).	Indirect influence: improving the quantity / quality of services delivered by this sector can enhance achievement of this target, e.g. improved administration of waste collection and disposal operations, and improved regulation / contribution to more efficient operation of businesses (11).	Indirect influence: improving the management of the sector can enhance this target, e.g. through improved waste management practices (12) (13).	Indirect influence: increasing the quantity / quality of services provided by this sector can enhance achievement of this target, as education can be a means of awareness raising and enabling people to develop new habits to reduce, reuse, and recycle materials with the aim to achieve the goal of “zero waste” (14).
		12.6	Encourage companies, especially large and transnational companies, to adopt sustainable practices and to integrate sustainability information into their reporting cycle																																				Indirect influence: digital technologies are considered esseentialenableers of the circular economy and more sustainable practices in companies (2).	Indirect influence: target requires action across sectors	Indirect influence: target requires action across sectors	Indirect influence: target requires action across sectors	Indirect influence: target requires action across sectors	Indirect influence: improving the quantity / quality of services provided by these sectors can enhance achievement of this target, e.g. through improved public administration and regulation of businesses to contribute to more efficient operations (1).	Indirect influence: target requires action across sectors	Indirect influence: target requires action across sectors	Indirect influence: target requires action across sectors	Indirect influence: target requires action across sectors	Indirect influence: target requires action across sectors
		12.7	Promote public procurement practices that are sustainable, in accordance with national policies and priorities																Direct influence: enactment of policies
		12.8	By 2030, ensure that people everywhere have the relevant information and awareness for sustainable development and lifestyles in harmony with nature																										Indirect influence: environmental education; connections to nature are shown to underpin sustainability (1).	Indirect influence: environmental education; connections to nature are shown to underpin sustainability (2).	Indirect influence: environmental education; connections to nature are shown to underpin sustainability (3).	Indirect influence: environmental education; connections to nature are shown to underpin sustainability (4).	Indirect influence: environmental education; connections to nature are shown to underpin sustainability (5).	Indirect influence: environmental education; connections to nature are shown to underpin sustainability (6) (7).					Indirect influence: based on evidence reported in Thacker (2019) where enhancing the service can help achieve the target.					Indirect influence: improving the quantity / quality of services delivered by this sector can enhance achievement of this target, e.g. through improving the regulation of activities of providing education, and improved administration of environmental protection programmes (8).		Indirect influence: improving the quantity / quality of services provided by this sector can enhance achievement of this target, as education is considered an essential tool for achieving sustainability. People around the world recognise that current economic develoment trends are not sustainable and that public awareness, education and training are key to moving society toward sustainability (9).
		12.a	Support developing countries to strengthen their scientific and technological capacity to move towards more sustainable patterns of consumption and production																Direct influence: public administration services through capacity strengehening and aid																				Indirect influence: based on evidence reported in Thacker (2019) where enhancing the service can help achieve the target.							Indirect influence: enhancing the quality / quantity of services delivered by this sector can enhance achievement of this target, as capacity building can be achieved through skills development / training / education (1).
		12.b	Develop and implement tools to monitor sustainable development impacts for sustainable tourism that creates jobs and promotes local culture and products																Direct influence: public administration services through monitoring impacts.																				Indireect influence: ICT can help in the management of sustainable tourism (2).	Indirect influence: Improving the quality/ quantity of manufacturing products can help achieve this target due to the role of manufacturing as an intermediate sector in the production of products including Manufacture of measuring, testing, navigating and control equipment (1).
		12.c	Rationalize inefficient fossil-fuel subsidies that encourage wasteful consumption by removing market distortions, in accordance with national circumstances, including by restructuring taxation and phasing out those harmful subsidies, where they exist, to reflect their environmental impacts, taking fully into account the specific needs and conditions of developing countries and minimizing the poss…																Direct influence: regulations / policies, and also by improving administration and supervision of fiscal affairs (operation of taxation schemes / duty / tax collection on goods and tax violation investigation), and improved administration and operation of overall economic and social planning at various levels of government. This sector also includes subsidy alocation to different economic sectors.																	Indirect influence: based on evidence reported in Thacker (2019) where enhancing the service can help achieve the target.
		13.1	Strengthen resilience and adaptive capacity to climate-related hazards and natural disasters in all countries	Direct influence: natural flood protection creating resilience	Direct influence: natural flood protection creating resilience	Direct influence: natural flood protection creating resilience	Direct influence: natural flood protection creating resilience	Direct influence: natural flood protection creating resilience	Direct influence: regulate stream runoff for resilient water supply	Direct influence: traditional agroforestty contributing to climate adaptation									Direct influence: strengthen capacity for basic services																	Indirect influence: based on evidence reported in Thacker (2019) where enhancing the service can help achieve the target.	Indirect influence: based on evidence reported in Thacker (2019) where enhancing the service can help achieve the target.	Indirect influence: based on evidence reported in Thacker (2019) where enhancing the service can help achieve the target.	Indirect influence: based on evidence reported in Thacker (2019) where enhancing the service can help achieve the target.			Indirect influence: improving the quantity / quality of services delivered by the construction sector such that they focus on building resilient infrastructure can enhance achievement of this target (2)				Indirect: The protective effects of education – from the pre-disaster phase, during the disaster event, to the disaster aftermath – indicates that investment in public education can have a positive externality in reducing vulnerability and enhancing adaptive capacity (3)	Indirect influence: insurance as a means of financial resilience (4) (5).		Indirect influence: tenure security is key to resilience (6).
		13.2	Integrate climate change measures into national policies, strategies and planning																Direct influence: enactment of policies										Indirect influence: enhancing the adaptation (natural flood protecting) services from terrestrial ecosystems is a key nature-based solution under Nationally Determined Contributions that can help achieve this target (6).	Indirect influence: enhancing the adaptation (natural flood protecting) and mitigation services from forests is a key nature-based solution under Nationally Determined Contributions that can help achieve this target (6).	Indirect influence: enhancing the adaptation (natural flood protecting) services from terrestrial ecosystems is a key nature-based solution under Nationally Determined Contributions that can help achieve this target (6).	Indirect influence: enhancing the adaptation (natural flood protecting) services from terrestrial ecosystems is a key nature-based solution under Nationally Determined Contributions that can help achieve this target (6).	Indirect influence: enhancing the quantity / quality of services from barren lands can impact this target through services such as natural flood control (1) (2) (3).	Indirect influence: improving the quality / quantity of snow / tundra can help achieve this target as services include climate regulation (4).	Indirect influence: improving the quality / quantity of agricultural biofuel can help acieve climate mitigation targets; improved cropland management can support positive mitigation and adaptation outcomes, e.g. through provision of practices which enhance carbon stocks in soils or plants, e.g. agroforestry, and through helping to reduce surface runoff which can contribute to flooding. Drought-re…	Indirect influence: based on evidence reported in Thacker (2019) where enhancing the service can help achieve the target.	Indirect influence: based on evidence reported in Thacker (2019) where enhancing the service can help achieve the target.	Indirect influence: based on evidence reported in Thacker (2019) where enhancing the service can help achieve the target.	Indirect influence: based on evidence reported in Thacker (2019) where enhancing the service can help achieve the target.							Indirect influence: improving the quality / quantity of services provided by this sector can enhance the achievement of this target, as education can help policy-makers understand the urgency and importance of putting mechanisms into place to combat climate change on a national and global scale. Communities can learn about how climate change will affect them, what they can do to protect themselve…
		13.3	Improve education, awareness-raising and human and institutional capacity on climate change mitigation, adaptation, impact reduction and early warning																Direct influence: Capaciy building; regulation of activities of providing education, and the administration and operation of regular and auxiliary fire brigades in assistance in civic disasters, floods, etc		Direct influence: access to education								Indirect influence: environmental education (1).	Indirect influence: environmental education (1).	Indirect influence: environmental education (1).	Indirect influence: environmental education (1).	Indirect influence: environmental education (1).	Indirect influence: environmental education; value for scientific research (1).			Indirect influence: based on evidence reported in Thacker (2019) where enhancing the service can help achieve the target.		Indirect influence: based on evidence reported in Thacker (2019) where enhancing the service can help achieve the target.
		13.a	Implement the commitment undertaken by developed-country parties to the United Nations Framework Convention on Climate Change to a goal of mobilizing jointly $100 billion annually by 2020 from all sources to address the needs of developing countries in the context of meaningful mitigation actions and transparency on implementation and fully operationalize the Green Climate Fund through its capita…																Direct influence: aid to foreign countries, whether or not routed through international organisations; raising and receiving of moneys and control of their disbursement			Direct influence: financial services.
		13.b	Promote mechanisms for raising capacity for effective climate change-related planning and management in least developed countries and small island developing States, including focusing on women, youth and local and marginalized communities																Direct influence: public administration services through raising capacity										Indirect influence: environmental education can help raise capacity for effective climate change-related planning (1).	Indirect influence: environmental education can help raise capacity for effective climate change-related planning (1).	Indirect influence: environmental education can help raise capacity for effective climate change-related planning (1).	Indirect influence: environmental education can help raise capacity for effective climate change-related planning (1).	Indirect influence: environmental education can help raise capacity for effective climate change-related planning (1).	Indirect influence: environmental education can help raise capacity for effective climate change-related planning (1).					Indirect influence: based on evidence reported in Thacker (2019) where enhancing the service can help achieve the target.							Indirect influence: improving the quality and quantity of education can support effective capacity, as increasing knowledge is a means of building capacity (1).
		14.1	By 2025, prevent and significantly reduce marine pollution of all kinds, in particular from land-based activities, including marine debris and nutrient pollution										Direct influence																Indirect influence: improving the quality of service provision can enhance this target: Primary water quality pollutants of concern on grasslands in the central and western United States include sediment and fecal pathogens, and to a substantially lesser extent, N and P. There is strong evidence that commonly used range management practices are effective in improving water quality. There are appr…	Indirect influence: increasing the quantity / quality of services provided by this sector can enhance the achievement of this target, through the role of forests in maintaining water quality and reducing soil erosion, sedimentation, and pollution (2).	Indirect influence: increasing the quantity / quality of services provided by this sector can enhance the achievement of this target, through the role of water ecosystems in preventing soil erosion and purifying water (3)	Indirect influence: improving the quantity / quality of goods supplied by wetlands can enhance achievement of this target, through their water quality improvement services (4)		Indirect influence: imroving the quantity/ quality of services provided by this sector, e.g. nutrient recycling, can enhance the target (5)	Indirect influence: improving the quality of food production can enhance the achievement of this target throguh reducing nutrient pollution (6)	Indirect influence: based on evidence reported in Thacker (2019) where enhancing the service can help achieve the target.	Indirect influence: based on evidence reported in Thacker (2019) where enhancing the service can help achieve the target.		Indirect influence: digital soluions can help prevent or reduce Marine Plastic Litter (13).			Indirect influence: increasing the quantity / quality of services provided by the construction sector can enhance achievement of this target, e.g. through construction of sewer systems and sewage disposal plants (7)		Indirect influence: improving the quality / quantity of services provided by this sector can enhance achievement of this target, e.g. through administration of waste collection and disposal operations, and environmental protection programmes (8)	Indirect influence: improved management of this sector can enhance the achievement of this target (9)	Indirect influence: improving the quality / quantity of services provided by this sector can enhance achievement of this target, as education is considered a way of mitigating marine debris, by halting plastic pollution at its source through providing people with awareness about the issue, knowledge of appropriate actions and motivation to help the environment. Raising awareness of how marine deb…
		14.2	By 2020, sustainably manage and protect marine and coastal ecosystems to avoid significant adverse impacts, including by strengthening their resilience, and take action for their restoration in order to achieve healthy and productive oceans	Direct influence: provision of grasslands and their services		Direct influence: provision of water ecosystems and their services	Direct influence: provision of wetlands and their services	Direct influence: provision of barren lands and their services	Direct influence: provision of snow and tundra and their services																Direct influence: operation of nature reserves, including wildlife preservation, etc.					Indirect influence: increasing the quantity / quality of this sector can enhance achievement of this target, as in some areas forest conservation can protect water quality which is critical to achieve healthy oceans (1).									Indirect influence: digital tools might help achieve the goals of ecosystem-based management by reducing pressures (3).					Indirect influence: improving the quality / quantity of services delivered by this sector can enhance the achievement of this target, e.g. through improved administration of environmental protection programmes (2).
		14.3	Minimize and address the impacts of ocean acidification, including through enhanced scientific cooperation at all levels																										Indirect influence: enhancing the quantity / quality of services provided by this sector can enhance achievement of this target, as grasslands are known to sequester carbon (1) (2).	Indirect influence: improving the quantity / quality of services delivered by this sector can enhance achievement of this target, through regulation and sequestration of CO2 (3) (4).	Indirect influence: increasing the quantity / quality of services delivered by this sector can enhance achievement of this target, through sequestration of CO2 (5).	Indirect influence: improving the quantity / quality of goods supplied by wetlands can enhance achievement of this target, through their carbon sequestration services (6).		Indirect influence: increasing the quantity / quality of services delivered by this sector can enhance achievement of this target, through sequestration of CO2 (5).	Indirect influence: improving the quantity / quality of mitigative actions from the agricultural sector can minimise the impacts via agriculture (7) (8).	Indirect influence: based on evidence reported in Thacker (2019) where enhancing the service can help achieve the target.					Indirect influence: improving the quantity / quality of services provided by this sector can enhance achievement of this target, given that the transition towards a renewable energy and transport system requires a complex mix of metals – such as copper, cobalt, nickel, rare earths, lithium and silver – many of which have only previously been mined in small amounts (9).			Indirect influence: improving the quality / quantity of services delivered by the public administration sector can enhance the achievement of this target through the implementation of policies and regulations that address ocean acidification (10).		Indirect influence: education is considered important for understanding ocean acidification, and can therefore enhance achievement of this target (11) (12).
		14.4	By 2020, effectively regulate harvesting and end overfishing, illegal, unreported and unregulated fishing and destructive fishing practices and implement science-based management plans, in order to restore fish stocks in the shortest time feasible, at least to levels that can produce maximum sustainable yield as determined by their biological characteristics																Direct influence: enactment of policies and regulations												Indirect influence: increasing the quantity / quality of services delivered by this sector can enhance achievement of this target, through improved management of water ecosystems to enhance fish stocks (1).	Indirect influence: improving the quantity / quality of goods supplied by wetlands can enhance achievement of this target, through their provision of services such as water purification and regulation of water flows, fishery and other resources for human and non-human uses (2).	Indirect influence: improving the quantity / quality of nursery areas supplied by barren can enhance achievement of this target, through their provision of services such as water purification and regulation of water flows, fishery and other resources for human and non-human uses (2).						Indirect influence: based on evidence reported in Thacker (2019) where enhancing the service can help achieve the target.
		14.5	By 2020, conserve at least 10 per cent of coastal and marine areas, consistent with national and international law and based on the best available scientific information	Direct influence: provision of coastal ecosystems		Direct influence: provision of coastal ecosystems	Direct influence: provision of coastal ecosystems	Direct influence: provision of coastal ecosystems	Direct influence: provision of marine ecosystems				Direct influence						Direct influence: enactment of law and policies.						Direct influence: provision of coastal ecosystems through e.g. operation of nature reserves, including wildlife preservation, etc.														Indirect influence: digital tools might help support in the conservation of marine areas (2).							Indirect influence: education is shown to be important to conservation outcomes (1).
		14.6	By 2020, prohibit certain forms of fisheries subsidies which contribute to overcapacity and overfishing, eliminate subsidies that contribute to illegal, unreported and unregulated fishing and refrain from introducing new such subsidies, recognizing that appropriate and effective special and differential treatment for developing and least developed countries should be an integral part of the World…																Direct influence: allocation of subsidies for different economic sectors, regulating activities of providing access to basic services. Source: https://unstats.un.org/unsd/publication/seriesM/seriesm_4rev4e.pdf			Direct influence: financial services.									Indirect influence: through better managing and reporting the quantity/quality of these ecosystems it can be possible to better create policies to prohibit certain forms of fishery subsidies (1).	Indirect influence: through better managing and reporting the quantity/quality of these ecosystems it can be possible to better create policies to prohibit certain forms of fishery subsidies (1).
		14.7	By 2030, increase the economic benefits to Small Island developing States and least developed countries from the sustainable use of marine resources, including through sustainable management of fisheries, aquaculture and tourism			Direct influence: provision of marine resources	Direct influence: provision of marine resources	Direct influence: provision of marine resources																										Indirect influence: glaciers form one aspect of tourism (1).	Indirect influence: increasing the quantity / quality of services delivered by this sector can enhance the achievement of this target, through aquaculture farming (2).				Indirect influence: digital tools can support in increasing the economic benefits from the sustainable use of marine resources, e.g. through the Fisheries Information Management System for the billion-dollar Pacific tuna fishery (6).				Indirect influence: retail sale of fish, other seafood and products thereof (3).	Indirect influence: improving the quality / quantity of services delivered by the public administration sector can enhance this target, through the role of regulatory and other frameworks in increasing economic benefits from marine resources for SIDS (4).
		14.a	Increase scientific knowledge, develop research capacity and transfer marine technology, taking into account the Intergovernmental Oceanographic Commission Criteria and Guidelines on the Transfer of Marine Technology, in order to improve ocean health and to enhance the contribution of marine biodiversity to the development of developing countries, in particular small island developing States and …																		Direct influence: access to education													Indirect influence: environmental education; value for scientific research (1)					Indirect influence: based on evidence reported in Thacker (2019) where enhancing the service can help achieve the target.	Indirect influence: Improving the quality/ quantity of manufacturing products can help achieve this target due to the role of manufacturing as an intermediate sector in the production of marine engines etc. (2)				Indrect influence - public administration services - administration of educational services that can help increase scientific knowledge (3)
		14.b	Provide access for small-scale artisanal fishers to marine resources and markets				Direct influence: provision of marine resources.												Direct influence: public administration services, monitor access to markets														Indirect influence: nursery areas for fish provide food services that can help achieve this target (3).			Indirect influence: based on evidence reported in Thacker (2019) where enhancing the service can help achieve the target.	Indirect influence: based on evidence reported in Thacker (2019) where enhancing the service can help achieve the target.		Indirect influence: based on evidence reported in Thacker (2019) where enhancing the service can help achieve the target.
		14.c	Enhance the conservation and sustainable use of oceans and their resources by implementing international law as reflected in UNCLOS, which provides the legal framework for the conservation and sustainable use of oceans and their resources, as recalled in paragraph 158 of The Future We Want																Direct influence: enactment of policies and regulations																						Indirect influence: enhancing the quality of the mining sector can enhance the achievement of this target, as mining is directly discussed in various UNCLOS articles, e.g. Article 13: to enable the Enterprise to engage in seabed mining effectively at the same time as the entities referred to in article 153, paragraph 2(b)l Article 17: mining standards and practices, including those relating to op…						Indirect influence: financial services (2)
		15.1	By 2020, ensure the conservation, restoration and sustainable use of terrestrial and inland freshwater ecosystems and their services, in particular forests, wetlands, mountains and drylands, in line with obligations under international agreements	Direct influence: provision of dryland ecosystems	Direct influence: provision of forest ecosystems	Direct influence: provision of inland freshwater ecosystems	Direct influence: provision of wetland ecosystems	Direct influence: provision of dryland ecosystems	Direct influence: provision of freshwater ecosystems																Direct influence: operation of nature reserves, including wildlife preservation.										Indirect influence: ecosystems can be restored in the cropland sector through the implementation of agroforestry (4).	Indirect influence: based on evidence reported in Thacker (2019) where enhancing the service can help achieve the target.	Indirect influence: based on evidence reported in Thacker (2019) where enhancing the service can help achieve the target.	Indirect influence: based on evidence reported in Thacker (2019) where enhancing the service can help achieve the target.	Indirect influence: digital tools such as cameras can help in the application for conservation purposes (5).					Indirect influence: improving the quality / quantity of services delivered by this sector can enhance the achievement of this target, e.g. through improved administration of environmental protection programmes (1).		Indirect influence: enhancing the quality / quantity of services provided by this sector can enhance achievement of this target, e.g. through the educational role of zoos which are in a unique position to provide environmental education and conservation education to large numbers of people. The United Nations Decade of Education for Sustainable Development (2005 2014) (DESD) aimed at integrating …
		15.2	By 2020, promote the implementation of sustainable management of all types of forests, halt deforestation, restore degraded forests and substantially increase afforestation and reforestation globally	Direct influence: provision of savanna (incl. forests)	Direct influence: provision of forests and their services		Direct influence: provision of wetlands, including coastal mangrove forests, and their services																		Direct influence: operation of nature reserves, including wildlife preservation.										Indirect influence: improving the quantity / quality of agricultural services and management can enhance achievement of this target, through sustainable forest management on smallholder farms and avoiding deforestation (1).	Indirect influence: based on evidence reported in Thacker (2019) where enhancing the service can help achieve the target.			Indirect influence: use of ICT in forest governance and sustainable forest management (5).		Indirect influence: improving the management of the mining sector can enhance the achievement of this target, as mining is shown to pose a threat to forests worldwide (2).			Indirect influence: improving the quality / quantity of services delivered by this sector can enhance the achievement of this target, e.g. through improved administration of environmental protection programmes (3).		Indirect influence: increasing the quality / quantity of services delivered by this sector can enhance the achievement of this target, through forestry education to support sustainable forestry or sustainable forest management (4)
		15.3	By 2030, combat desertification, restore degraded land and soil, including land affected by desertification, drought and floods, and strive to achieve a land degradation-neutral world	Direct influence: prevention of soil erosion	Direct influence: prevention of soil erosion	Direct influence: prevention of soil erosion	Direct influence: water regulation	Direct influence: natural flood protection																										Indirect influence: enhancing the quantity / quality of services delivered by this sector can impact this target, e.g. regulate stream run off, which is known to impact land degradation if a glacier was to flood (1)	Indirect influence: improving the management of the agricultural sector can help avoid land degradation. agriculture can be a cause of land degradation (2)	Indirect influence: based on evidence reported in Thacker (2019) where enhancing the service can help achieve the target.		Indirect influence: based on evidence reported in Thacker (2019) where enhancing the service can help achieve the target.			Indirect influence: enhancing the quantity / quality of services proivded by this sector can enhance achievement of this target, given the role of mineral fertilizers in supplying minerals for crops in degraded soils. Also better management of the sector can help minimise land degradation (3) (4)			Indirect influence: improving the quality / quantity of services delivered by this sector can enhance the achievement of this target, e.g. through improved administration of environmental protection programmes (5)		Indirect influence: increasing the quality / quantity of services delivered by this sector can enhance the achievement of this target, by raising awareness that everyone has a roleto play in sustainably managing the world's drylands. E.g. The Education Kit on Combating Desertification principally targets primary school teachers and their pupils, aged 10-12 years old, in desertification-affected c…
		15.4	By 2030, ensure the conservation of mountain ecosystems, including their biodiversity, in order to enhance their capacity to provide benefits that are essential for sustainable development	Direct influence: ecosystem service provision, biodiversity (can be mountain ecosystem)	Direct influence: ecosystem service provision, biodiversity (can be mountain ecosystem)	Direct influence: ecosystem service provision, biodiversity (can be mountain ecosystem)	Direct influence: mountaneous wetlands ecosystem services, biodiversity (can be mountain ecosystem)		Direct influence: ecosystem service provision (can be mountain ecosystem)																Direct influence: operation of nature reserves, including wildlife preservation.										Indirect influence: Improved management of the agricultural sector can enhance achievement of this sector, in regions where agriculture is impacting mountain ecosystems (1)	Indirect influence: based on evidence reported in Thacker (2019) where enhancing the service can help achieve the target.								Indirect influence: improving the quality / quantity of services delivered by this sector can enhance the achievement of this target, e.g. through improved administration of environmental protection programmes (2)		Indirect influence: increasing the quality / quantity of services provided by this sector can enhance achievement of this target, through bioliteracy. A better understanding of the protective role of nature and biodiversity will ultimately benefit conservation efforts. Conservation education with urban and rural communities should be emphasized. Failure of implementation of conservation strategie…
		15.5	Take urgent and significant action to reduce the degradation of natural habitats, halt the loss of biodiversity and, by 2020, protect and prevent the extinction of threatened species	Direct influence: provision of natural habitat; supporting biodiversity	Direct influence: provision of natural habitat; supporting biodiversity	Direct influence: provision of natural habitat; supporting biodiversity	Direct influence: provision of natural habitat; supporting biodiversity	Direct influence: provision of natural habitat; supporting biodiversity	Direct influence: provision of natural habitat; supporting biodiversity																Direct influence: operation of nature reserves, including wildlife preservation.										Indirect influence: improved management of the agricultural sector can enhance the achievement of this target, by using better management practices to avoid degradation (1) (2).	Indirect influence: based on evidence reported in Thacker (2019) where enhancing the service can help achieve the target.			Indirect influence: information and communications technology (ICT) can helo contribute to the conservation of biodiversity (5).					Indirect influence: improving the quality / quantity of services delivered by this sector can enhance the achievement of this target, e.g. through improved administration of environmental protection programmes (3).		Indirect influence: increasing the quality / quantity of services provided by this sector can enhance achievement of this target, e.g. through conservation education (4).
		15.6	Promote fair and equitable sharing of the benefits arising from the utilization of genetic resources and promote appropriate access to such resources, as internationally agreed																Direct influence: public administration services; monitoring of access
		15.7	Take urgent action to end poaching and trafficking of protected species of flora and fauna and address both demand and supply of illegal wildlife products																										Indirect influence: increasing the quality and quantity of the management of services from ecosystems can help protect flora and fauna and address demand and supply of illegal wildlife products (7).	Indirect influence: increasing the quality and quantity of the management of services from ecosystems can help protect flora and fauna and address demand and supply of illegal wildlife products (7).	Indirect influence: increasing the quality and quantity of the management of services from ecosystems can help protect flora and fauna and address demand and supply of illegal wildlife products (7).	Indirect influence: increasing the quality and quantity of the management of services from ecosystems can help protect flora and fauna and address demand and supply of illegal wildlife products (7).							Indirect influence: based on evidence reported in Thacker (2019) where enhancing the service can help achieve the target.					Indirect influence: improving the quality / quantity of services delivered by this sector can enhance the achievement of this target, e.g. through improved administration of environmental protection programmes (1)				Indirect influence: restaurants are known to serve illegal wildlife products, so improved management here would impact this target (2) (3) (4) (5)
		15.8	By 2020, introduce measures to prevent the introduction and significantly reduce the impact of invasive alien species on land and water ecosystems and control or eradicate the priority species																Direct influence: public administration services, measures to control										Indirect influence: increasing the quality and quantity of the management of services from ecosystems can help reduce the impact of invasive alien species (7).	Indirect influence: increasing the quality and quantity of the management of services from ecosystems can help reduce the impact of invasive alien species (7).	Indirect influence: increasing the quantity / quality of services delivered by this sector can enhance achievement of this target, through pest and disease control (1) (2)	Indirect influence: increasing the quality and quantity of the management of services from ecosystems can help reduce the impact of invasive alien species (7).		Indirect: glacier reatreat may contribute to spread of a noxious invasive algae species in Chile, therefore enhancing the quality / quantity of the sector services may impact this target indirectly (3)	Indirect influence: better management practices in the agricultural sector can minimise the spread of invasive alien species (4) (5) (6).				Indirect influence: adoption of information and communications technology (ICT) in this field (e.g. web- or mobile application-based interfaces for citizen training and data generation) has great potential to contribute to scientific knowledge on invasive alien species and help reduce its negative impact (8).
		15.9	By 2020, integrate ecosystem and biodiversity values into national and local planning, development processes, poverty reduction strategies and accounts																Direct influence: improvement of policy / regulation and associated processes										Indirect influence: environmental education (1).	Indirect influence: environmental education (1).	Indirect influence: environmental education (1).	Indirect influence: environmental education (1).	Indirect influence: environmental education (1).	Indirect influence: environmental education; value for scientific research (1).
		15.a	Mobilize and significantly increase financial resources from all sources to conserve and sustainably use biodiversity and ecosystems																			Direct influence: financial services.							Indirect influence: environmental education: better understanding and education of ecosystems helps make the case for increasing financial resources to conserve them (1).	Indirect influence: environmental education: better understanding and education of ecosystems helps make the case for increasing financial resources to conserve them (1).	Indirect influence: environmental education: better understanding and education of ecosystems helps make the case for increasing financial resources to conserve them (1).	Indirect influence: environmental education: better understanding and education of ecosystems helps make the case for increasing financial resources to conserve them (1).	Indirect influence: environmental education: better understanding and education of ecosystems helps make the case for increasing financial resources to conserve them (1).	Indirect influence: environmental education; value for scientific research (1).										Indirect influence: improving the quantity / quality of services provided by this sector can enhance achievement of this target, e.g. by improving budget implementation and management of public funds, including raising / receiving of money and control of their disbursement and regulation, including subsidy allocation for landuse (3).
		15.b	Mobilize significant resources from all sources and at all levels to finance sustainable forest management and provide adequate incentives to developing countries to advance such management, including for conservation and reforestation																			Direct influence: financial services.							Indirect influence: environmental education: better understanding and education of savanna woodlands helps make the case for increasing financial resources to conserve them (1).	Indirect influence: environmental education: better understanding and education of forests helps make the case for increasing financial resources to conserve them (1).		Indirect influence: environmental education: better understanding and education of forested wetlands helps make the case for increasing financial resources to conserve them (1).												Indirect influence: improving the quantity / quality of services provided by this sector can enhance achievement of this target, e.g. by improving budget implementation and management of public funds, including raising / receiving of money and control of their disbursement (e.g. towards conservation) (2).
		15.c	Enhance global support for efforts to combat poaching and trafficking of protected species, including by increasing the capacity of local communities to pursue sustainable livelihood opportunities																Direct influence: public administration services, combatting trafficking is part of law enforcement.										Indirect influence: environmental education (1).	Indirect influence: environmental education (1).	Indirect influence: environmental education (1).	Indirect influence: environmental education (1).	Indirect influence: environmental education (1).	Indirect influence: environmental education; value for scientific research (1).												Indirect influence: education is shown to play a role in combatting poaching, to understand the motivations for poaching and more effectively address the problem (2).
		16.1	Significantly reduce all forms of violence and related death rates everywhere																Direct influence: public administration services, including combating violence through policies and laws.	Direct influence: access to healthcare									Indirect influence: In providing benefits that directly contribute to climate change mitigation, biodiversity may indirectly contribute to reducing potential for armed conflicts that might otherwise be precipitated by drought or inadequate food production (1)	Indirect influence: By making cities safer and more sustainable, green spaces may indirectly contribute to reducing incidences of violent crime. In providing benefits that directly contribute to climate change mitigation, biodiversity may indirectly contribute to reducing potential for armed conflicts that might otherwise be precipitated by drought or inadequate food production (2)	Indirect influence: By making cities safer and more sustainable, green spaces may indirectly contribute to reducing incidences of violent crime. In providing benefits that directly contribute to climate change mitigation, biodiversity may indirectly contribute to reducing potential for armed conflicts that might otherwise be precipitated by drought or inadequate food production (3)	Indirect influence: By making cities safer and more sustainable, green spaces may indirectly contribute to reducing incidences of violent crime. In providing benefits that directly contribute to climate change mitigation, biodiversity may indirectly contribute to reducing potential for armed conflicts that might otherwise be precipitated by drought or inadequate food production (4)		Indirect influence: In providing benefits that directly contribute to climate change mitigation, biodiversity may indirectly contribute to reducing potential for armed conflicts that might otherwise be precipitated by drought or inadequate food production (6)	Indirect influence: In providing benefits that directly contribute to climate change mitigation, biodiversity from traditional agriculture may indirectly contribute to reducing potential for armed conflicts that might otherwise be precipitated by drought or inadequate food production (6, 11).	Indirect influence: based on evidence reported in Thacker (2019) where enhancing the service can help achieve the target.			Indirect influence: innovative technologies can inform conflict prevention efforts, particularly when technology is used to help information flow horizontally between citizens and when it is integrated into existing civil society initiatives (12).			Indirect influence: increasing the quantity / quality of services delivered by the construction sector can enhance achievement of this target, e.g. through the construction of communication lines and installation of telecommunication wiring (7)							Indirect influence: improved housing can reduce levels of violence (9)
		16.2	End abuse, exploitation, trafficking and all forms of violence against and torture of children																Direct influence: public administration services, including combating violence through policies and laws.																Indirect influence: better management practices in the agricultural sector can enhance achievement of this target, by eradicating the use of child labour in agriculture (currently a global issue) (1)				Indirect influence: there are a range of ICTs currently available for combating violence against children (6).						Indirect influence: improving the quality / quantity of services delivered by this sector can enhance achievement of this target, given that a study finds that children from poor households, ethnic minorities, migrants and families with HIV/AIDS or disabled members are particularly vulnerable to agricultural child labour (2, 3)	Indirect influence: improving the quantity / quality of services delivered by this sector can enhance achievement of this target, as inequalities between countries in levels of education is considered a risk factor according to the NSPCC (4)			Indirect influence: Improved basic services such as housing is shown to prevent violence against children (5)
		16.3	Promote the rule of law at the national and international levels and ensure equal access to justice for all																Direct influence: Promote the rule of law.																		Indirect influence: based on evidence reported in Thacker (2019) where enhancing the service can help achieve the target.
		16.4	By 2030, significantly reduce illicit financial and arms flows, strengthen the recovery and return of stolen assets and combat all forms of organized crime																Direct influence: services such as administration and operation of police forces, criminal law courts, rendering of judgements and interpretations of the law.										Indirect influence: In providing benefits that directly contribute to climate change mitigation, biodiversity may indirectly contribute to reducing potential for armed conflicts that might otherwise be precipitated by drought or inadequate food production (1)	Indirect influence: In providing benefits that directly contribute to climate change mitigation, biodiversity may indirectly contribute to reducing potential for armed conflicts that might otherwise be precipitated by drought or inadequate food production (2)	Indirect influence: In providing benefits that directly contribute to climate change mitigation, biodiversity may indirectly contribute to reducing potential for armed conflicts that might otherwise be precipitated by drought or inadequate food production (3)	Indirect influence: In providing benefits that directly contribute to climate change mitigation, biodiversity may indirectly contribute to reducing potential for armed conflicts that might otherwise be precipitated by drought or inadequate food production (4)		Indirect influence: In providing benefits that directly contribute to climate change mitigation, biodiversity may indirectly contribute to reducing potential for armed conflicts that might otherwise be precipitated by drought or inadequate food production (6)	Indirect influence: In providing benefits that directly contribute to climate change mitigation through traditional agriculture, biodiversity may indirectly contribute to reducing potential for armed conflicts that might otherwise be precipitated by drought or inadequate food production (6,9).				Indirect influence: based on evidence reported in Thacker (2019) where enhancing the service can help achieve the target.							Indirect influence: education is considered to play a role in tackling all forms of crime (7)			Indirect influence: improved housing can reduce organised crime (8)
		16.5	Substantially reduce corruption and bribery in all their forms																Direct influence: services such as administration and operation of police forces, criminal law courts, rendering of judgements and interpretations of the law.																				Indirect influence: ICT can help reduce corruption (3).							Indirect influence: enhancing the quantity / quality of services delivered by this sector can enhance achievement of this target, as education is considered a means of tackling corruption. Three business schools in Africa are already putting this theory to the test by introducing an anti-corruption programme sanctioned by the United Nations into their classrooms. Anti-corruption education has an …
		16.6	Develop effective, accountable and transparent institutions at all levels																Direct influence: public administration services, ensuring/regulating representation and enforcement of law																	Indirect influence: based on evidence reported in Thacker (2019) where enhancing the service can help achieve the target.	Indirect influence: based on evidence reported in Thacker (2019) where enhancing the service can help achieve the target.	Indirect influence: based on evidence reported in Thacker (2019) where enhancing the service can help achieve the target.	Indirect influence: based on evidence reported in Thacker (2019) where enhancing the service can help achieve the target.
		16.7	Ensure responsive, inclusive, participatory and representative decision-making at all levels																Direct influence: public administration services, ensuring/regulating representation										Indirect influence: By indirectly improving education, biodiversity may help to enhance scope for participatory, representative decision making and the protection of freedoms (1)	Indirect influence: By indirectly improving education, biodiversity may help to enhance scope for participatory, representative decision making and the protection of freedoms (2)	Indirect influence: By indirectly improving education, biodiversity may help to enhance scope for participatory, representative decision making and the protection of freedoms (3)	Indirect influence: By indirectly improving education, biodiversity may help to enhance scope for participatory, representative decision making and the protection of freedoms (4)		Indirect influence: By indirectly improving education, biodiversity may help to enhance scope for participatory, representative decision making and the protection of freedoms (6)	Indirect influence: By indirectly improving education, biodiversity from traditional agroforesty may help to enhance scope for participatory, representative decision making and the protection of freedoms (6,7).		Indirect influence: based on evidence reported in Thacker (2019) where enhancing the service can help achieve the target.		Indirect influence: based on evidence reported in Thacker (2019) where enhancing the service can help achieve the target.
		16.8	Broaden and strengthen the participation of developing countries in the institutions of global governance																Direct influence: public administration services through governance																		Indirect influence: based on evidence reported in Thacker (2019) where enhancing the service can help achieve the target.		Indirect influence: based on evidence reported in Thacker (2019) where enhancing the service can help achieve the target.
		16.9	By 2030, provide legal identity for all, including birth registration																Direct influence: public administration services, legal identity																				Indirect influence: digital tools can strenghten impacts of state identification systems (2).						Inirect influence - birth registration is a service delivered by hospitals (1)
		16.10.	Ensure public access to information and protect fundamental freedoms, in accordance with national legislation and international agreements																Direct influence: public administration services, access to inforamtion in accordance with legislation						Direct influence: access to libraries												Indirect influence: based on evidence reported in Thacker (2019) where enhancing the service can help achieve the target.		Indirect influence: based on evidence reported in Thacker (2019) where enhancing the service can help achieve the target.							Indirect influence: 4 fundamental freedomes include freedom from want, which links to poverty - education is therefore related source (1)
		16.a	Strengthen relevant national institutions, including through international cooperation, for building capacity at all levels, in particular in developing countries, to prevent violence and combat terrorism and crime																Direct influence: public administration services, building capacity																											Indirect influence: access to education can enhance this target, as knowledge is a means of building capacity (1)
		16.b	Promote and enforce non-discriminatory laws and policies for sustainable development																Direct influence: regulation and administration of legislative activities
		17.1	Strengthen domestic resource mobilization, including through international support to developing countries, to improve domestic capacity for tax and other revenue collection																Direct influence: public administration services, domestic capacity for tax			Direct influence: financial services.							Indirect influence: Biodiversity’s contributions to reducing illnesses (SDG3) and therefore absence from work, may, in turn, strengthen potential for tax payments (1)	Indirect influence: Biodiversity’s contributions to reducing illnesses (SDG3) and therefore absence from work, may, in turn, strengthen potential for tax payments (2)	Indirect influence: Biodiversity’s contributions to reducing illnesses (SDG3) and therefore absence from work, may, in turn, strengthen potential for tax payments (3)	Indirect influence: Biodiversity’s contributions to reducing illnesses (SDG3) and therefore absence from work, may, in turn, strengthen potential for tax payments (4)		Indirect influence: Biodiversity’s contributions to reducing illnesses (SDG3) and therefore absence from work, may, in turn, strengthen potential for tax payments (6)	Indirect influence: traditional agroforesty's role in climate adaptation and biodiversitty's contributions to reducing illnesses (SDG3) and therefore absence from work, may, in turn, strengthen potential for tax payments (6, 8).				Indirect influence: based on evidence reported in Thacker (2019) where enhancing the service can help achieve the target.	Indirect influence: manufactured goods form a part of developing country exports, so enhancing their quantity / quality would positively influence this target (7)
		17.2	Developed countries to implement fully their official development assistance commitments, including the commitment by many developed countries to achieve the target of 0.7 per cent of ODA/GNI to developing countries and 0.15 to 0.20 per cent of ODA/GNI to least developed countries; ODA providers are encouraged to consider setting a target to provide at least 0.20 per cent of ODA/GNI to least deve…																Direct influence: aid to foreign countries, whether or not routed through international organizations			Direct influence: financial services.
		17.3	Mobilize additional financial resources for developing countries from multiple sources																Direct influence: aid to foreign countries, whether or not routed through international organizations			Direct influence: financial services.							Indirect influence: The various ways in which biodiversity may directly lower risks, e.g. those associated with poverty, ill health of the workforce, cities or climate change, may induce greater financing by the private sector (1)	Indirect influence: The various ways in which biodiversity may directly lower risks, e.g. those associated with poverty, ill health of the workforce, cities or climate change, may induce greater financing by the private sector (1)	Indirect influence: The various ways in which biodiversity may directly lower risks, e.g. those associated with poverty, ill health of the workforce, cities or climate change, may induce greater financing by the private sector (1)	Indirect influence: The various ways in which biodiversity may directly lower risks, e.g. those associated with poverty, ill health of the workforce, cities or climate change, may induce greater financing by the private sector (1)		Indirect influence: The various ways in which biodiversity may directly lower risks, e.g. those associated with poverty, ill health of the workforce, cities or climate change, may induce greater financing by the private sector (6)	Indirect influence: Agroforesty contributing to climate adaptation may induce greater financing by the private sector (2, 1).
		17.4	Assist developing countries in attaining long-term debt sustainability through coordinated policies aimed at fostering debt financing, debt relief and debt restructuring, as appropriate, and address the external debt of highly indebted poor countries to reduce debt distress																Direct influence: public administration services, foreign affairs																												Indirect influence: improved central bank management and financial services will enhance achievement of this target (1)
		17.5	Adopt and implement investment promotion regimes for least developed countries																Direct influence: regulation and administration of legislative activities and regimes			Direct influence: financial services.
		17.6	Enhance North-South, South-South and triangular regional and international cooperation on and access to science, technology and innovation and enhance knowledge sharing on mutually agreed terms, including through improved coordination among existing mechanisms, in particular at the United Nations level, and through a global technology facilitation mechanism																Direct influence: public administration services		Direct influence: access to education																		Indirect influence: based on evidence reported in Thacker (2019) where enhancing the service can help achieve the target.
		17.7	Promote the development, transfer, dissemination and diffusion of environmentally sound technologies to developing countries on favourable terms, including on concessional and preferential terms, as mutually agreed																Direct influence: management of foreign trade, international financial and foreign technical affairs																	Indirect influence: based on evidence reported in Thacker (2019) where enhancing the service can help achieve the target.	Indirect influence: based on evidence reported in Thacker (2019) where enhancing the service can help achieve the target.	Indirect influence: based on evidence reported in Thacker (2019) where enhancing the service can help achieve the target.	Indirect influence: based on evidence reported in Thacker (2019) where enhancing the service can help achieve the target.		Indirect influence: Environmentally sound technologies are not only individual technologies, but total systems which include know-how, procedures, goods and services, and equipment as well as organizational and managerial procedures. The development, transfer, dissemination and diffusion of these technologies can incorporate infrastructure systems that protect the environment, are less polluting,…		Indirect influence: improving the quality / quantity of wholesaled machinery and equipment can enhance the achievement of this target, as a means of increasing the availability of and access to such technologies (4)			Indirect influence: improving the quantity / quality of services delivered by this sector can enhance the achievement of this target: the UN facilitates the process of disseminating environmentally sound technologies and developing green technology know-how in partner countries, as well as acceptance, via capacity building. This includes professional training, pilot projects and education & resea…
		17.8	Fully operationalize the technology bank and science, technology and innovation capacity-building mechanism for least developed countries by 2017 and enhance the use of enabling technology, in particular information and communications technology											Direct influence					Direct influence: public administration services through capacity buiding																					Indirect influence: Improving the quality/ quantity of manufacturing products can help achieve this target due to the role of manufacturing as an intermediate sector in the production of technology, including computer, electronic and optical products (1)		Indirect influence: increasing the quantity / quality of services provided by this sector could enhance achievement of this target, e.g. through construction of communication and power lines and installation of telecommunication wiring (2)	Indirect influence: enhancing the quantity of wholesale and retail of information and communications equipment, etc. will enhance this target, by increasing access to ICT technology (3)			Indirect influence: improving the quality / quantity of services provided by this sector can enhance achievement of this target- building science, technology, engineering and math (STEM) capacities for practical use requires deep and long-term investments at both secondary and tertiary levels. The UN General Assembly tasked the Technology Bank to strengthen the knowledge capacity of the world’s 4…
		17.9	Enhance international support for implementing effective and targeted capacity-building in developing countries to support national plans to implement all the sustainable development goals, including through North-South, South-South and triangular cooperation																Direct influence: public administration services through capacity buiding																											Indirect influence: access to education, as knowledge is a means of building capacity (1)	Indirect influence: financial services contribute to capacity building (2)
		17.1	Promote a universal, rules-based, open, non-discriminatory and equitable multilateral trading system under the World Trade Organization, including through the conclusion of negotiations under its Doha Development Agenda																Direct influence: management of foreign trade, international financial and foreign technical affairs
		17.11	Significantly increase the exports of developing countries, in particular with a view to doubling the least developed countriesâ€™ share of global exports by 2020																										Indirect influence: enhancing the quality / quantity of services provided by this sector can enhance achievement of this target, through the export of livestock raised on rangelands, which are included in this category (1)	Indirect influence: Increasing the quality and quantity of resource extraction from the sector can help increase exports, e.g. of timber (2) (3)			Indirect influence: enhancing the quality / quantity of services provided by barren lands can impact this target, e.g. through their provision of minerals such as lithium which can be exported (4)		Indirect influence: increasing the quantity / quality of services delivered by this sector can enhance the achievement of this target, given that the World Trade Organisation highlights agricultural products a key source of developing country exports (5)		Indirect influence: based on evidence reported in Thacker (2019) where enhancing the service can help achieve the target.		Indirect influence: based on evidence reported in Thacker (2019) where enhancing the service can help achieve the target.	Indirect influence: increasing the quantity / quality of services provided by this sector will support the achievement of this target, given that manufactured products form part of the exports of developing countries (6)	Indirect influence: enhancing the quality / quantity of services provided by this sector can enhance achievement of this target, given that mining products are key exports (7) (8)		Indirect influence: wholesale of products (9)	Indirect influence: increasing the quantity / quality of services provided by this sector, e.g. management of foreign trade and provision of aid to foreign countries, as well as improved public administration and regulation of economic sectors that provide exports (e.g. agriculture) can enhance achievement of this target (10)
		17.12	Realize timely implementation of duty-free and quota-free market access on a lasting basis for all least developed countries, consistent with World Trade Organization decisions, including by ensuring that preferential rules of origin applicable to imports from least developed countries are transparent and simple, and contribute to facilitating market access																Direct influence: public administration services through monitoring market access																				Indirect influence: based on evidence reported in Thacker (2019) where enhancing the service can help achieve the target.
		17.13	Enhance global macroeconomic stability, including through policy coordination and policy coherence																Direct influence: enactment of policies										Indirect influence: improving the quality/quantity of ecosystem services can help to enhance macroeconomic stability by reducing the outbreaks of zoonotic viruses (1).	Indirect influence: improving the quality/quantity of ecosystem services can help to enhance macroeconomic stability by reducing the outbreaks of zoonotic viruses (1).	Indirect influence: improving the quality/quantity of ecosystem services can help to enhance macroeconomic stability by reducing the outbreaks of zoonotic viruses (1).	Indirect influence: improving the quality/quantity of ecosystem services can help to enhance macroeconomic stability by reducing the outbreaks of zoonotic viruses (1).	Indirect influence: improving the quality/quantity of ecosystem services can help to enhance macroeconomic stability by reducing the outbreaks of zoonotic viruses (1).	Indirect influence: improving the quality/quantity of ecosystem services can help to enhance macroeconomic stability by reducing the outbreaks of zoonotic viruses (1).	Indirect influence: increasing the quantity / quality of services delivered by this sector can enhance achievement of this target, given that domestic agricultural production has an impact on food prices and can thus have important implications for macroeconomic stability and conditions for economic growth (2)												Indirect influence: an improved financial sector can help improve macroeconomic stability (3)
		17.14	Enhance policy coherence for sustainable development																Direct influence: regulation and administration of legislative activities
		17.15	Respect each countrys policy space and leadership to establish and implement policies for poverty eradication and sustainable development																Direct influence: enactment of policies
		17.16	Enhance the global partnership for sustainable development, complemented by multi-stakeholder partnerships that mobilize and share knowledge, expertise, technology and financial resources, to support the achievement of the sustainable development goals in all countries, in particular developing countries																Direct influence: public administration services, aid and capacity		Direct influence: knowledge sharing	Direct influence: financial services.																	Indirect influence: ICT helps share knowledge on sustainable development globally (1).
		17.17	Encourage and promote effective public, public-private and civil society partnerships, building on the experience and resourcing strategies of partnerships																Direct influence: public administration services of capacity building, enhancing private-public partnerships
		17.18	By 2020, enhance capacity-building support to developing countries, including for least developed countries and small island developing States, to increase significantly the availability of high-quality, timely and reliable data disaggregated by income, gender, age, race, ethnicity, migratory status, disability, geographic location and other characteristics relevant in national contexts																Direct influence: public administration services, capacity building		Direct influence: access to education																Indirect influence: based on evidence reported in Thacker (2019) where enhancing the service can help achieve the target.		Indirect influence: based on evidence reported in Thacker (2019) where enhancing the service can help achieve the target.
		17.19	By 2030, build on existing initiatives to develop measurements of progress on sustainable development that complement gross domestic product, and support statistical capacity-building in developing countries																Direct influence: public administration services, capacity building																		Indirect influence: based on evidence reported in Thacker (2019) where enhancing the service can help achieve the target.		Indirect influence: based on evidence reported in Thacker (2019) where enhancing the service can help achieve the target.							Indirect influence: training is considered a means of building statistical capacity (1)
[truncated: 8 more columns]

## Sheet: Tab 3.2 Literature-climate
				s
			SECTOR'S SERVICES
			Ecosystems							Socio-economic sectors
										Utilities				Primary and secondary			Tertiary
			Grassland, savanna & shrubland	Forest (Tropical and temperate)	Rivers & lakes	Wetland & peatland	Barren (Non-vegetated areas)	Polar/alpine	Cropland (Agriculture)	Electricity	Transport	Water & waste	Digital communication	Manufacturing	Mining & quarrying	Construction	Wholesale & retail trade	Public administration	Healthcare & social work	Education	Finance & insurance	Food & accommodation	Housing & real estate	Arts & recreation
		CLIMATIC IMPACT- DRIVER	• Provisioning: Food, medicines, natural habitat; natural resources, seeds • Regulating: natural flood protection creating resilience, carbon sequestration, primary production, nutrient cycling, biodiversity; prevention of soil erosion; control of pests; purification of air and water • Cultural services: recreation through wild game hunting, intellectual and inspirational activitites; tourist ran…	• Provisioning: Food, freshwater, medicines, natural habitat; natural resources, timber for provision of shelter, energy provision through fuel/ bioproducts, seeds • Regulating: natural flood protection creating resilience, carbon sequestration, primary production, nutrient cycling, biodiversity, prevention of soil erosion; control of pests through filtering contaminants; purification of air; pur…	• Provisioning: Food, freshwater, natural habitat; natural resources, raw materials for energy provision, seeds • Regulating: Natural flood protection and regulation creating resilience, carbon sequestration, biodiversity, prevention of soil erosion, control of pests; purification of water; purification of air; soil formation • Cultural services: recreation, intellectural appreciation, spiritual …	• Provisioning: Food (e.g. fish, wild rice), freshwater, natural habitat; natural resources, seeds, sanitation • Regulating: Natural flood protection creating resilience; biodiversity, carbon sequestration; purification of water and air • Cultural services: spiritual and cultural significance; recreation; education; green space; health and wellbeing • Economic services: livelihood diversification	• Provisioning: sediment storage; nursery areas for fish; minerals and mining resources, natural habitat; natural resources • Regulating: natural flood protection creating resilience; wave dissipation • Cultural services: recreation; scenic beauty; public space; health and wellbeing, education • Economic services: (eco)tourism	• Provisioning: Food (e.g. hunting of reindeer), freshwater; hydroelectric energy provision (hydropower) ; natural habitat; natural resources (periglacial plans and microorganisms), seeds • Regulating: carbon sequestration, biodiversity, regulate stream runoff for resilient water supply; control of pests and pollutants; purification of air; purification of water • Cultural services: Value for sci…	• Provisioning: Food; energy provision through biofuel, plants; agricultural products; traditional agroforestty contributing to climate adaptation and carbon mitigation and biodiversity • Production and cultivation of crops • Animal production and aquaculture • Support activities (harvesting)	• Provision of electricity, solid, liquid or gaseous fuels to power machinery, and for heating and lighting for households and industry	• Provision of mobility for passengers, business • Freight movement • Access to critical services	• Provision of water of given quality to households and industries • Provision of wastewater management for households and industries • Provision of removal of unwanted solid waste and recovery of resources from waste streams	• Provision of information and communication, exchange and computation of information services: digitalisation	Manufacture of food products Manufacture of water and other beverages Manufacture of tobacco products Manufacture of textiless Manufacture of wearing apparel Manufacture of leather and related products Manufacture of wood and of products of wood and cork, except furniture; manufacture of articless of straw and plaiting materials Manufacture of paper and paper products Printing and reproduction of…	Mining of coal and lignite; Extraction of crude petroleum and natural gas; Mining of metal ores (e.g. iron, non-ferrous metal; uranium & thorium); Other mining and quarrying (e.g. stone, sand, clay, chemical & fertilizer minerals; peat; salt); Mining support service activities	Provision of construction and retrofitting of infrastructure, goods and services	wholesale and retail trade and repair of motor vehicless and motorcycless wholesale trade, except of motor vehicless and motorcycless Retail trade, except of motor vehicless and motorcycless Retail of food	• Public administration and defence; • Implementation of programmes and policy frameworks, including subsidies and monitoring access • Governance, regulation, law creation and enforcement, incl. international and deveolopment cooperation and development planning (incl. monitoring impacts) • Social protection and compulsory social security (includes services e.g. administration of the state and th…	• Provision of ambulatory health care services, incl. mental health, centres, substance abuse, via hospitals • Provision of social assistance, incl. community food and housing and emergency and other relief shelters -provision of healthcare via hospitals - general medical & surgical hospitals; psychiatric & substance abuse hospitals; speciality hospitals (to reduce maternal mortality, reduce prev…	• Provision of educatation to population via educational services - elementary and secondary schools; junior colleges; colleges, universities & profesional schools; business schools and computer and management training; technical and trade schools; other schools and instruction (language, fine arts, sports, driving); educational support services	• Financial services and investments • Insurance and pension funding as part of social protection systems • Real estate activities - Mobilisation of resources through e.g. central banking services	• Short-term accommodation including hotels and guesthouses • Camping • Food and beverage services	• Provision of shelter	• Creative, arts and entertainment activities • Libraries, archives, museums and other cultural activities, including world heritage, heritcal sites • Gambling and betting activities • Sports activities and amusement and recreation activities , including nature reserves
	ACUTE CLIMATIC IMPACT-DRIVER	Extreme precipitation	[Land] Extreme rainfall impacting food provision of grasslands (Porter et al., 2014).	[Land] Extreme events will continue to exacerbate the establishment and spread of pests, vectors, and pathogens and negatively impact production systems (of timber) (medium confidence; Robinet and Roques, 2010; Clements and Ditommaso, 2011) (as cited in Settele et al., 2014).	[Land] Increase in precipitation intensity leads to a redistribution of water within the catchment, where water storage in soil decreases and reservoir inflow increases, affecting plant water stress and the potential of rainfed versus irrigated agriculture, and increasing dependency on reservoir storage, impacting provision of water and habitat (Eekhout et al., 2018). [Land] Extreme precipitation…	[Land] Given the proximity of fishing and aquaculture sites to oceans, seas, and riparian environments, extreme events can be expected to have impacts on fisheries and aquaculture with those located in low-lying areas at particular risk (Porter et al., 2014).	[Land, Demand] Observed significant impacts on coastal tourism have occurred from direct impacts of extreme events on beaches (Phillips and Jones, 2006; Scott et al., 2008; IPCC, 2012) (as cited in Wong et al., 2014).	[Land] Intense precipitation events are expected to impact the magnitude and frequency of slumping and active layer detachment, resulting in rock falls, debris flow, and avalanches (Kokelj et al., 2009; Ford et al., 2010) (as cited in Larsen et al., 2014), which can reduce the ability of the snow ecosystem to provide habitat for plants and supply quality freshwater.	[Land] Rainfall extremes, attributed to anthropogenic activity, are widely acknowledged as impacting cropping systems (Min et al., 2011; Rosenzweig et al., 2002) (as cited in Porter et al., 2014).	[Capital] Extreme precipitation impacting transmission and distribution network causing grid disruptions (Reed, 2008); (Horton et al. 2010; Handmer et al. 2012; Hanson and Nicholls, 2012; Aerts et al. 2013; high confidence as cited in Wong et al., 2014). [Land] Extraction of lithium for electricity provision is particularly affected by high precipitation extremes (Ekman, 2013 as cited in Arent et…	[Capital] Increases in heavy precipitation events will negatively affect transport surface conditions (Qiu and Nixon, 2008 as cited in Arent et al., 2014). [Capital] Extreme precipitation affecting road quality (Arent et al., 2014). [Capital] Unpaved roads vulnerable especially to intense precipitation (Chinowsky and Arndt, 2012 as cited in Arent et al., 2014). [Capital] Ports, roads, rail, airpo…	[Capital] More frequent heavy rainfall events may overload the capacity of sewer systems (Williams, 2012) and water and wastewater treatment plants more often, and increased occurrences of low flows will lead to higher pollutant concentrations (Arent et al., 2014).	[Capital] Precipitation affecting coastal infrastructure, including digital communications infrastructure (Horton et al. 2010; Handmer et al. 2012; Hanson and Nicholls, 2012; Aerts et al. 2013; high confidence) (as cited in Wong et al., 2014).	[Capital, Land] Coastal industries, including manufacturing, are highly sensitive to flooding arising from extreme precipitation (Horton et al. 2010; Handmer et al. 2012; Hanson and Nicholls, 2012; Aerts et al. 2013; high confidence) (as cited in Wong et al., 2014).	[Capital, Land] Surface mining might be particularly affected by high precipitation extremes (Ekman, 2013 in Arent et al., 2014). [Land] Extraction of oil or lithium for energy provision is particularly affected by high precipitation extremes (Ekman, 2013 as cited in Arent et al., 2014).	[Capital] Precipitation affects construction capital, resulting in need for temporary flood protection (coffer) structures, slope stabilization management, and dewatering of foundations (Arent et al., 2014).	[Capital] Wholesale and retail industry is sensitive to flooding arising from extreme precipitation (Horton et al. 2010; Handmer et al. 2012; Hanson and Nicholls, 2012; Aerts et al. 2013; high confidence) (as cited in Wong et al., 2014), which can impact the functioning of the sector.	[Capital] Extreme precipitation impacting critical assets (IPCC, 2014), affecting the functioning of public administration assets.	[Capital, Demand] Extreme precipitation has the potential to affect the health sector directly through impacts on health infrastructure and by reducing the quality of healthcare provision due to additional patients (Hes et al., 2009 as cited in Arent et al., 2014), with particular effects on children and their physical and mental wellbeing (Anderko et al., 2020).	[Capital] Extreme precipitation impacting critical assets (IPCC, 2014), reducing the functioning of education assets. [Demand] Extreme shocks leading to lower school attendence, particularly for girls, and lower parental investment in education (Fuller et al., 2018).	[Capital] Value losses of assets/ loan portfolios as a result of physical damage (Dietz et al., 2016); and potentiall higher maintainance requirements in light of the increasing share of equity allocated to infrastructure and real estate (Stenek et al., 2010; Mercer, 2011) (as cited in Arent et al., 2014). [Demand] More intense or frequent weather-related disaster affects insurance, and large los…	[Capital] Coastal infrastructure, including food and accommodation, are highly sensitive to flooding arising from extreme precipitation (Horton et al. 2010; Handmer et al. 2012; Hanson and Nicholls, 2012; Aerts et al. 2013; high confidence) (as cited in Wong et al., 2014).	[Capital] Built environment facilities are sensitive to flooding arising from extreme precipitation (Horton et al. 2010; Handmer et al. 2012; Hanson and Nicholls, 2012; Aerts et al. 2013; high confidence) (as cited in Wong et al., 2014)	[Capital] Libraries, archives, museums, and other cultural facilities are sensitive to flooding arising from extreme precipitation (Horton et al. 2010; Handmer et al. 2012; Hanson and Nicholls, 2012; Aerts et al. 2013; high confidence) (as cited in Wong et al., 2014), which can impact the functioning of the sector. [Capital, Land] Tourist and recreation sector is susceptible to extreme weather (F…
		Damaging cyclone	[Land] Tropical storms affect food security by destroying livelihood assets (Porter et al., 2014), including from grasslands.	[Land] Tropical storms affect food security by destroying livelihood assets (Porter et al., 2014), including from forests. [Land] Extreme events will continue to exacerbate the establishment and spread of pests, vectors, and pathogens and negatively impact production systems (of timber) (medium confidence; Robinet and Roques, 2010; Clements and Ditommaso, 2011) (as cited in Settele et al., 2014).	[Land] Extreme events such as increased severity of tropical cyclones could impact some species in the fisheries and aquaculture sector. Under the A2 emisions scenario, impacts are more severe, with reductions in coastal fisheries production by 20 to 35% in the west and 10 to 30% in the east (Pratchett et al., 2011) (as cited in Porter et al., 2014).	[Land] Extreme events such as increased severity of tropical cyclones could impact some species in the fisheries and aquaculture sector. Under the A2 emisions scenario, impacts are more severe, with reductions in coastal fisheries production by 20 to 35% in the west and 10 to 30% in the east (Pratchett et al., 2011) (as cited in Porter et al., 2014).	[Land, Demand] Observed significant impacts on coastal tourism have occurred from direct impacts of extreme events on beaches (Phillips and Jones, 2006; Scott et al., 2008; IPCC, 2012) (as cited in Wong et al., 2014), impacting recreation as well as the scenic beauty of barren.	[Land] Arctic cyclones have been associated with warming, and can result in earlier melt-season onset, and impact coastal ecosystems (Rinke et al., 2017).	[Land] Extreme events such as increased severity of tropical cyclones could impact some species in the fisheries and aquaculture sector. Under the A2 emisions scenario, impacts are more severe, with reductions in coastal fisheries production by 20 to 35% in the west and 10 to 30% in the east (Pratchett et al., 2011) (as cited in Porter et al., 2014).	[Capital] Extreme events, including cyclone, impacting transmission and distribution network causing grid disruptions (Reed, 2008 as cited in Arent et al., 2014); (Horton et al. 2010; Handmer et al. 2012; Hanson and Nicholls, 2012; Aerts et al. 2013; high confidence as cited in Wong et al., 2014). [Capital] Impacts of hurricanes and flooding on underground infrastructure, including electricity in…	[Capital] Rail beds are susceptible to extreme events (Nemry and Demirel, 2012) (as cited in Arent et al., 2014). [Capital] Storms disrupt supply chains by destroying port infrastructure connecting road or rail (Becker et al., 2011) (as cited in Arent et al., 2014). [Capital] Impacts of hurricanes and flooding on underground transportation infrastructure can have long-term effects (Chisolm and Ma…	[Capital] Impacts of hurricanes and flooding on underground infrastructure such as water pipes can have long-term effects (Chisolm and Matthews, 2012) (as cited in Wong et al., 2014). [Capital] Tropical cyclones pose a significant threat to infrastructure, (Seneviratne et al., 2012), which is especially dangerous in the case of flooding of hazardous waste (CIWEM, 2015).	[Capital] Impacts of hurricanes and flooding on underground infrastructure, including digital communications, can have long-term effects (Chisolm and Matthews, 2012) (as cited in Wong et al., 2014).	[Capital, Land] Industries are highly sensitive to a range of extreme weather and climate events (Horton et al. 2010; Handmer et al. 2012; Hanson and Nicholls, 2012; Aerts et al. 2013; high confidence) (as cited in Wong et al., 2014).	[Capital] In the oil and gas sector, tropical cyclones can have potentially severe effects on offshore platforms and onshore infrastructure as well, leading to more frequent production interruptions and evacuation (Cruz and Krausmann, 2013 as cited in Arent et al., 2014) [Capital, Land] Vulnerability to flooding of industrial facilities at low-lying areas will be exacerbated by storms (Esteban et…	[Capital, Land] Vulnerability to flooding of industrial facilities at low-lying areas will be exacerbated by rising sea levels or more frequent or intense storms, causing more frequent and more serious disruption of services and damages under extreme sea levels (Esteban et al., 2010, 2012; Wilby et al., 2011; Aerts et al., 2013; high confidence) (as cited in Wong et al., 2014).	[Capital] Tropical cyclones pose a significant threat to coastal infrastructure directly, including wholesale (Seneviratne et al., 2012).	[Capital] Tropical cyclones pose a significant threat to coastal infrastructure directly, including public administration (Seneviratne et al., 2012).	[Capital, Demand] Extreme weather such as damaging cyclones has the potential to affect the health sector directly through impacts on health infrastructure and by reducing the quality of healthcare provision due to additional patients (Hes et al., 2009 as cited in Arent et al., 2014).	[Capital] Cyclones pose a significant threat to coastal infrastructure, including educational infrastructure (Seneviratne et al., 2012). [Demand] Extreme shocks leading to lower school attendence, particularly for girls, and lower parental investment in education (Fuller et al., 2018).	[Capital] Value losses of assets/ loan portfolios as a result of physical damage (Dietz et al., 2016); and potentiall higher maintainance requirements in light of the increasing share of equity allocated to infrastructure and real estate (Stenek et al., 2010; Mercer, 2011 as cited in Arent et al., 2014). [Demand] More intense or frequent weather-related disaster affects insurance, and large losse…	[Capital] Cyclones pose a significant threat to coastal infrastructure and the built environment, including food and accommodation facilities (Seneviratne et al., 2012).	[Capital] Cyclones pose a significant threat to the built environment (Seneviratne et al., 2012).	[Capital] More extreme events affecting the rate of degradation of art objects (Leisner et al., 2015). [Capital, Land, Demand] Direct impacts of extreme events on coastal infrastructure (e.g., beach resorts, roads), indirect impacts of extreme events (e.g., coastal erosion, coral bleaching), and short-term adverse perception after the occurrence of extreme events (e.g., flooding, tropical storms,…
		Extreme temperature	[Land] There is high confidence that high temperatures tend to reduce animal feeding and growth rates (André et al., 2011; Renaudeau et al., 2011) (as cited in Porter et al., 2014). [Land] Heat stress can reduce the quantity or quality and food provision. Heat stress (medium evidence, high agreement) in dairy cows can be responsible for the increase in mortality (Vitali et al., 2009); it affects …	[Land] Extreme events will continue to exacerbate the establishment and spread of pests, vectors, and pathogens and negatively impact production systems (of timber) (medium confidence; Robinet and Roques, 2010; Clements and Ditommaso, 2011) (as cited in Settele et al., 2014).	[Land] Coral reefs are particularly susceptible to extremes in temperature: temperatures 1°C or 2°C in excess of normal maximums for 3 to 4 weeks are sufficient to disrupt the essential relationship between endosymbiotic dinoflagellates and their coral hosts, leading to coral bleaching. Large-scale bleaching of coral reefs has increased in recent decades both in intensity and frequency (Hoegh- Gu…	[Land] Heat waves lead to widespread seagrass mortality, as documented for Zostera species in the Atlantic (Reusch et al., 2005) and Posidonia meadows in the Mediterranean Sea (Marbà and Duarte, 2010) and Australia (Rasheed and Unsworth, 2011; high confidence) (as cited in Wong et al., 2014), which can influence the ability of wetlands to sustain biodiversity and habitat. [Land] Extremely hot or …	[Demand] Extreme heat impacting beach tourism (Rutty & Scott, 2010), one service provided by barren ecosystems.	[Land] Changes in heat waves affecting glacial lake outburst floods (Seneviratne et al., 2012), impacting habitat provision.	[Land] There is high confidence that high temperatures tend to reduce animal feeding and growth rates (André et al., 2011; Renaudeau et al., 2011) (as cited in Porter et al., 2014). [Land] Clear negative impacts of temperatures above 30°C to 34°C on crop yields (depending on the crop and region) (high evidence, high agreement) (as cited in Porter et al., 2014). The increased frequency of unusuall…	[Capital] Lines and transformers may overheat and trip off; flashover to trees underneath expanding cable (Arent et al, 2014) [Capital] Extreme temperature can lead to overheating buildings; reduced thermal and cooling efficiency; limited cooling water discharge; self-ignition of coal stockpiles (Arent et al., 2014). [Capital] Material damage for solar PV, reduced output for PV and CSP; CSP effic…	[Capital] Paved road degradation is directly related to heat stress that can lead to softening of the pavement as temperatures exceed design thresholds (Lavin, 2003 as cited in Arent et al., 2014), which can in turn affect quality ot quanity of access provision (Arent et al., 2014).	[Capital] Heat stress impacting the functioning of critical assets (IPCC, 2014), including water and wastewater treatment assets.	[Capital] Heat stress impacting the functioning of critical assets (IPCC, 2014), reducing the functioning of digital communications assets.	[Capital, Labour] Temperature extremes result in reduced total factor productivity (both capital and labour productivity) in the manufacturing sector, mainly due to reduced economic efficiency as opposed to input factors (Zhang et al., 2018). [Labour] Extreme temperature resulting in reduced labour productivity, particularly of manual labor in humid climate (Kjellstrom et al., 2009) (as cited in …	[Capital, Land] Surface mining might be particularly affected by temperature extremes that might encumber extraction for some time, whereas impacts on coal cleaning and operation of underground mines will probably be less severe (Ekman, 2013 as cited in Arent et al., 2014). [Capital] Fuel producing mining infrastructure particularly affected by temperature extremes (Ekman, 2013 as cited in Arent …	[Labour] Extreme temperature resulting in reduced labour productivity, particularly of manual labor in humid climate (Kjellstrom et al., 2009) (as cited in Arent et al., 2014), reducing the quantity or quality of construction service delivery. [Capital] Extreme heat impacting constructed material, thus potentially reducing the quality of constuction (Arent et al., 2014).	[Capital] Heat stress impacting critical assets and infrastructure (IPCC, 2014).	[Capital] Heat stress impacting critical assets (IPCC, 2014), affecting the functioning of public administration assets.	[Capital] Heat stress impacting critical assets (IPCC, 2014), affecting the functioning of healthcare and social work assets. [Demand] Extreme heat attributed to death from cardiovascular and respiratory diseases, and contributing to allergens spreading, increasing demand for healthcare provision (Cristian and Raluca, 2018).	[Demand] Extremes leading to lower school attendence, particularly for girls, and lower parental investment in education (Fuller et al., 2018). [Capital] Heat stress impacting critical assets (IPCC, 2014), reducing the functioning of education assets.	[Capital] Value losses of assets/ loan portfolios as a result of potential physical damage (Stenek et al., 2010; Mercer, 2011) (as cited in Arent et al., 2014).	[Capital] Heat stress impacting the functioning of critical assets (IPCC, 2014), including from food and accommodation assets.	[Capital] In a 1.5 °C world, 13.8% of the world population, and their housing, will be exposed to severe heat waves at least once every 5 years. This fraction becomes nearly three times larger (36.9%) under 2 °C warming, i.e. a difference of around 1.7 billion people (Dosio et al., 2018).	[Capital, Demand] High temperature influencing cultural heritage structures, esp. in cities already suffering from the heat island effect; also affecting quantity of visitors (Leisner et al., 2015).
		Flooding	[Land] Floods affect food provisioning services (Porter et al., 2014). [Land] Species habitat potentially not affected by floods, provided that their frequency and intensity do not deviate greatly above or below the regime to which the species are adapted (Settele et al., 2014).	[Land] Floods affect food provision services (Porter et al., 2014), including from forests. [Land] Species habitat potentially not affected by floods, provided that their frequency and intensity do not deviate greatly above or below the regime to which the species are adapted (Settele et al., 2014).	[Land] Given the proximity of fishing and aquaculture sites to oceans, seas, and riparian environments, extreme events can be expected to have impacts on fisheries and aquaculture with those located in low-lying areas at particular risk (Porter et al., 2014).	[Land] Given the proximity of fishing and aquaculture sites to oceans, seas, and riparian environments, extreme events can be expected to have impacts on fisheries and aquaculture with those located in low-lying areas at particular risk (Porter et al., 2014). [Land] Floods affect food provision service from wetlands (Porter et al., 2014). [Land] Species habitat potentially not affected by floods,…	[Land, Demand] Observed significant impacts on coastal tourism have occurred from direct impacts of extreme events on beaches (Phillips and Jones, 2006; Scott et al., 2008; IPCC, 2012) (as cited in Wong et al., 2014).	[Land] Arctic cultural sites are increasingly vulnerable to flooding due to amplified warming (Radosavljevic et al., 2016).	[Land] Floods affect food security (Porter et al., 2014).	[Capital] Flooding impacting transmission and distribution network causing grid disruptions (Reed, 2008 as cited in Arent et al., 2014); (Horton et al. 2010; Handmer et al. 2012; Hanson and Nicholls, 2012; Aerts et al. 2013; high confidence as cited in Wong et al., 2014). [Capital] Direct and indirect (by debris carried from flooded areas) damage to dams and turbines, lost output due to releasing…	[Capital] Flooding can threaten the integrity of road base and sub-bases (Qin et al., 2005) (as cited in Arent et al., 2014). [Capital] Flood impacts on bridges (Arent et al 2014). [Capital] Rail beds are susceptible to increases in flooding (Nemry and Demirel, 2012 as cited in Arent et al., 2014). [Capital] Increased frequency of flood periods can stop ship traffic more often (Middelkoop et al 2…	[Capital] Floods disrupting treatment facilities which reduce raw water quality and pose risks to drinking water quality (medium evidence, high agreement) (IPCC, 2014). [Capital] Floods, which can intensify with climate change, damaging infrastructures (Horton et al. 2010; Handmer et al. 2012; Hanson and Nicholls, 2012; Aerts et al. 2013; high confidence) (as cited in Wong et al., 2014), which is…	[Capital, Utilities] Flooding impacting the functioning of digital communications infrastructure (Horton et al. 2010; Handmer et al. 2012; Hanson and Nicholls, 2012; Aerts et al. 2013; high confidence) (as cited in Wong et al., 2014).	[Capital, Land] Coastal industries, including manufacturing, are highly sensitive to flooding, which can intensify with climate change (Horton et al. 2010; Handmer et al. 2012; Hanson and Nicholls, 2012; Aerts et al. 2013; high confidence) (as cited in Wong et al., 2014).	[Capital, Land] An increase in climate-related hazards (such as flooding, windstorm) affects the viability of mining operations and potentially increases operating, transportation, and decommisioning costs (Arent et al., 2014).	[Capital] Flooding affects construction capital, resulting in need for temporary flood protection (coffer) structures, slope stabilization management, and dewatering of foundations (Arent et al., 2014). [Capital, land] Vulnerability to flooding of industrial facilities at low-lying areas will be exacerbated by rising sea levels or more frequent or intense storms, causing more frequent and more se…	[Capital, Land] Vulnerability to flooding of industrial facilities at low-lying areas will be exacerbated by rising sea levels or more frequent or intense storms, causing more frequent and more serious disruption of services and damages under extreme sea levels (Esteban et al., 2010, 2012; Wilby et al., 2011; Aerts et al., 2013; high confidence) (as cited in Wong et al., 2014).	[Capital] Flooding can expose coastal critical infrastructure, including public administration departments housing critical information (IPCC, 2014), which reduces the ability of the sector to perform its basic functions.	[Capital] Heat stress impacting critical assets (IPCC, 2014), affecting the functioning of healthcare and social work assets. [Demand] Extreme heat attributed to death from cardiovascular and respiratory diseases, and contributing to allergens spreading, increasing demand for healthcare provision (Cristian and Raluca, 2018).	[Demand] Extreme shocks leading to lower school attendence, particularly for girls, and lower parental investment in education (Fuller et al., 2018). [Capital] Coastal critical infrastructure, including education facilties, exposed to flooding (IPCC, 2014). Exposed critical infrastructure reduces the ability of the sector to perform its basic functions.	[Capital] Value losses of assets/ loan portfolios as a result of physical damage (Dietz et al., 2016); and potentiall higher maintainance requirements in light of the increasing share of equity allocated to infrastructure and real estate (Stenek et al., 2010; Mercer, 2011) (as cited in Arent et al., 2014). [Demand] More intense or frequent climate-related flooding affects insurance, and large los…	[Capital] Critical infrastructure and the built environment is exposed to flooding, which can intensify with climate change (IPCC, 2014). Exposed critical sectoral assets reduce the ability of the sector to perform its basic functions.	[Capital] Increased river and coastal flooding and erosionis beginning to threaten community infrastructure, often in communities with no central water supply and treatment sources which is especially serious in low-lying coastal Arctic communities (e.g., Shishmaref, Alaska, USA; Tuktoyaktuk, Northwest Territories, Canada) (as cited in Larsen et al., 2014).	[Capital, Land, Demand] Direct impacts of extreme events on coastal infrastructure (e.g., beach resorts, roads), indirect impacts of extreme events (e.g., coastal erosion, coral bleaching), and short-term adverse perception after the occurrence of extreme events (e.g., flooding, tropical storms, storm surges) can impact recreation activities (Phillips and Jones, 2006; Scott et al., 2008) (as cite…
		Storm surge	[Land] Storm surges, exacerbated by sea level rise, can result in grassland loss due to erosion or submergence (Nicholls et al., 2010 as cited in Wong et al., 2014).	[Land] Retreat of coastal forests with storm surges exacerbated by sea level rise (Kearney et al., 2019).	[Labour, Land] The consequences of sea level rise and the expected increased frequency and intensity of storms include increased safety risks while fishing, and the loss of days at sea because of bad weather (Daw et al., 2009). In areas that experience water stress and competition for water resources, aquaculture operations and inland fisheries production will be at risk (Porter et al., 2014). [L…	[Land] The consequences of sea level rise and the expected increased frequency and intensity of storms include increased risks of loss of homes and infrastructure, increased safety risks while fishing, and the loss of days at sea because of bad weather (Daw et al., 2009). In areas that experience water stress and competition for water resources, aquaculture operations and inland fisheries product…	[Land] Storm surges, exacerbated by sea level rise, will make extreme water levels higher and more frequent and therefore enable greater attack on beaches and dunes (Tebaldi et al., 2012) (as cited in Wong et al., 2014). [Land] Extreme storms can erode and completely remove dunes, degrading land elevations and exposing them to inundation and further change if recovery does not occur before the ne…	[Demand, Land] Storm surges, exacerbated by sea level rise, reduce the ability to perform cultural activities in the Arctic and impact ecosystem health (Larsen et al., 2014).	[Demand, Land] The consequences of sea level rise and the expected increased frequency and intensity of storms include increased safety risks while fishing, and the loss of days at sea because of bad weather (Daw et al., 2009). In areas that experience water stress and competition for water resources, aquaculture operations and inland fisheries production will be at risk (Porter et al., 2014). [L…	[Capital] Extreme events, including hurricanes which can result in storm surges, impacting transmission and distribution network causing grid disruptions (Reed, 2008).	[Capital] Coastal transport (ports, roads, rail, airports) is highly sensitive to a range of extreme weather and climate events including temporary and permanent flooding arising from storm surges (Horton et al. 2010; Handmer et al. 2012; Hanson and Nicholls, 2012; Aerts et al. 2013; high confidence as cited in Wong et al., 2014); (Nemry and Demirel, 2012 as cited in Arent et al., 2014).	[Capital] Storm surges impacting coastal water infrastructure (Horton et al. 2010; Handmer et al. 2012; Hanson and Nicholls, 2012; Aerts et al. 2013; high confidence) (as cited in Wong et al., 2014). [Capital] Storm surges, which can intensify with sea level rise, impacting coastal infrastructure (Horton et al. 2010; Handmer et al. 2012; Hanson and Nicholls, 2012; Aerts et al. 2013; high confiden…	[Capital] Storm surges, which can intensify with sea level rise, impact coastal infrastructures, including digital communications (Horton et al. 2010; Handmer et al. 2012; Hanson and Nicholls, 2012; Aerts et al. 2013; high confidence) (as cited in Wong et al., 2014).	[Capital, Land] Coastal industries, including manufacturing, are sensitive to storm surges which can intensify with sea level rise (Horton et al. 2010; Handmer et al. 2012; Hanson and Nicholls, 2012; Aerts et al. 2013; high confidence) (as cited in Wong et al., 2014).	[Capital, Land] Vulnerability of mining facilities, including those in a post-operational phase, and port operations required for the supply of mining support goods, at low-lying areas will be exacerbated by rising sea levels or more frequent or intense storms, causing more frequent and more serious disruption of services and/or damages (Pearce et al., 2011).	[Capital] Storm surges affects construction capital, resulting in need for temporary flood protection (coffer) structures, slope stabilization management, and dewatering of foundations (Arent et al., 2014). [Capital] Precipitation affects construction capital, resulting in need for temporary flood protection (coffer) structures, slope stabilization management, and dewatering of foundations (Arent…	[Capital, Land] Vulnerability to flooding of industrial facilities at low-lying areas will be exacerbated by rising sea levels or more frequent or intense storms, causing more frequent and more serious disruption of services and damages under extreme sea levels (Esteban et al., 2010, 2012; Wilby et al., 2011; Aerts et al., 2013; high confidence) (as cited in Wong et al., 2014).	[Capital] Storm surges, which can intensify with sea level rise, impacting critical assets (IPCC, 2014), affecting the functioning of public administration assets.	[Capital, Demand] Storm surges have the potential to affect the healthcare sector directly through impacts on coastal health infrastructure, accessibility issues through coastal transport links being blocked, and by reducing the quality of healthcare provision due to additional patients from livelihood impacts (Hes et al., 2009 as cited in Arent et al., 2014).	[Demand] Extreme shocks leading to lower school attendence, particularly for girls, and lower parental investment in education (Fuller et al., 2018). [Capital] Storm surges impacting critical assets (IPCC, 2014), reducing the functioning of education assets.	[Capital] Value losses of assets/ loan portfolios as a result of physical damage (Dietz et al., 2016); and potentiall higher maintainance requirements in light of the increasing share of equity allocated to infrastructure and real estate (Stenek et al., 2010; Mercer, 2011) (as cited in Arent et al., 2014). [Demand] More intense or frequent weather-related disaster affects insurance, and large los…	[Capital] Storm surges, which can intensify with sea level rise, impacting coastal assets, including beach resorts, and the built environment (Horton et al. 2010; Handmer et al. 2012; Hanson and Nicholls, 2012; Aerts et al. 2013; high confidence) (as cited in Wong et al., 2014).	[Capital] Coastal flooding, including through storm surges, is beginning to threaten community infrastructure, often in communities with no central water supply and treatment sources which is especially serious in low-lying coastal Arctic communities (e.g., Shishmaref, Alaska, USA; Tuktoyaktuk, Northwest Territories, Canada) (as cited in Larsen et al., 2014).	[Capital, Land, Demand] Direct impacts of extreme events on coastal infrastructure (e.g., beach resorts, roads), indirect impacts of extreme events (e.g., coastal erosion, coral bleaching), and short-term adverse perception after the occurrence of extreme events (e.g., flooding, tropical storms, storm surges) can impact recreation activities (Phillips and Jones, 2006; Scott et al., 2008) (as cite…
	CHRONIC CLIMATIC IMPACT-DRIVER	Precipitation	[Land] Limited water supply for increasing livestock populations will be exacerbated by climate change in many places in sub-Saharan Africa and South Asia (as cited in Porter et al., 2014), impacting the ability of grasslands to deliver servicess such as food provision, wildlife habitat, medicinal resources.	[Land] Wetter conditions can can increase disturbances from wind and pathogens on forests (Seidl et al., 2017).	(+ -) [Land] Changes in precipitation associated with changes in groundwater and river flows are expected to result in significant changes across a wide range of aquatic ecosystem types and regions with consequences for fisheries and aquaculture in many places (FAO, 2009a as cited in Field et al., 2014).	(+ -) [Land] Changes in precipitation associated with changes in groundwater and river flows are expected to result in significant changes across a wide range of aquatic ecosystem types and regions with consequences for fisheries and aquaculture in many places (FAO, 2009a) (as cited in Field et al., 2014). (+) [Land] Increase in wetland cover with increased precipitation intensities (Dangles et a…	(+ -) [Land] Change in precipitation can change mineral nitrogen cycling and the ability of available Nitrogen affects long-term forest productivity, including in barren (Lucash et al., 2014).	[Land] Change in precipitation can have detectable effects on lake ecosystems (medium confidence) through changes in water body volume and lake chemistry (Lyons et al., 2006; Quesada et al., 2006) in polar ecosystems (as cited in Larsen et al., 2014), impacting habitat and supply of freshwater resources.	(+ -) [Land] Changes in precipitation associated with changes in groundwater and river flows are expected to result in significant changes across a wide range of aquatic ecosystem types and regions with consequences for fisheries and aquaculture in many places (FAO, 2009a as cited in Field et al., 2014).	(+ -) [Land] Impacts on hydropower generation through changes in water availability (Ebinger and Vergara, 2011; Mukheibir, 2013 as cited in Arent et al., 2014).	[Capital] Increase in precipitation affect transport pipelines through scouring of base areas and unearthing of buried pipelines (URS, 2010 as cited in Arent et al., 2014).	(+ -) [Land] Changes in precipitation quantities affecting water supply (Arent et al., 2014).			[Land] Water scarcity impacting production rates or mine drainage in some mine proceses (e.g. sodium sulphate mining) (Kyhn and Elberling 2001; Bjelkevik 2005; IPCC 2007a as cited in Pearce et al., 2011).	[Land] Change in expected days and quantity of precipitation might impact the foundation work on the construction jobsite (Hegeman, 2019) and delay construction that requires dry conditions.		[Demand] Deviation from normal precipitation was found to be correlated to an increase in the risk of conflict (Hsiang et al, 2013), influencing demand for public administration and defence.	[Labour] Potential service disruption/ impacts from increases in precipitation that can lead to increased indoor humidity potentially affecting airflow in hospitals (Arent et al., 2014). [Demand] Increasing temperature, humidity, and rainfall can increase vector-borne diseases such as malaria, dengue, leishmaniasis, and chikungunya (Pialoux et al., 2007; Stratten et al., 2008; Kolivras, 2010; van…	[Labour] Potential service disruption from increases in precipitation that can lead to increased indoor humidity potentially affecting airflow in schools (Arent et al., 2014), influencing the quality of educational provision.	(+ -) [Land] A change in precipitation can change the input costs to achieve the same output, amounting to a change in the return on capital assets (usually negative) (see Dietz et al, 2016) and thus influencing financial services.			[Capital, Demand] Changing humidity, associated with a change in precipitation, can affect fungal growth, with implications for the integrity of hertiage material and thus the quality of cultural activities, and has implications for human health of visitors (Leisner et al., 2015).
		Snow cover	[Land] Negative habitat quality impact. For example, decreasing snowfall in the southwestern USA has negatively affected the habitat for songbirds (Martin and Maron, 2012) (as cited in Settele et al., 2014).	[Land] Negative habitat quality impact (Iverson et al., 2011; Matthews et al., 2011). For example, decreasing snowfall in the southwestern USA has negatively affected the habitat for songbirds (Martin and Maron, 2012) (as cited in Settele et al., 2014).	(+ -) [Land] Permafrost thaw creates new freshwater ecosystems, but also modifies existing ones (with positive or negative implications for freshwater ecosystems (Vonk et al., 2015).	(+ -) [Land] Glacier melting with associated changes in groundwater and river flows are expected to result in significant changes across a wide range of aquatic ecosystem types and regions with consequences for fisheries and aquaculture in many places (FAO, 2009a as cited in Field et al., 2014).		[Land] Glacial retreat and/or permafrost degradation affecting glaciallake outburst floods (Seneviratne et al., 2012). [Land] Loss of glacier ice masses will alter runoff hydrographs; sediment loads; water chemistry; thermal regimes; and related channel stability, habitat, and biodiversity (Milner et al., 2009; Moore et al., 2009) (as cited in Larsen et al., 2014). [Land] Loss of annual sea ice c…	(+) [Land] Reduction of frost damage can increase crop growth for various high-value crops, and significant reductions in frost occurrence since 1961 have been observed and attributed to greenhouse gas emisions in nearly every region of the world (Zwiers et al., 2011; IPCC, 2012) (as cited in Porter et al., 2014). [Land] Negative habitat quality impact from reducing snow cover (Iverson et al., 20…		[Land] Increase in the number of freeze-thaw cycles and permafrost melting in northern climates affects both the base and pavement surface (FHWA, 2006 as cited in Arent et al., 2014). Melting of permafrost (URS, 2010) can also lead to ground settlement, undermining stability (Larsen et al., 2008) (as cited in Arent et al., 2014). (+) [Land] Increased ice-free navigation and longer shipping season…	[Land, Capital] Melting of massive ground ice and thawing of ice-rich permafrost reducing infrastructure performance, including water supply (Walsh, 2005 as cited in Seneviratne et al., 2012); (Hjort et al., 2018). .	[Land, Capital] Thaw-related ground instability can cause severe damage to infrastructure (Hjort et al., 2018), e.g. destabilizing pillars and obstructing access for maintenance and repair (Arent et al., 2014).	[Land, Capital] Impacts in coastal industries in high latitudes affected by permafrost thaw causing ground instability and erosion, thereby affecting transport safety and the industries directly relying on such travel in these regions (i.e. road infrastructure specifically built for the industry) (e.g., Pearce et al., 2010) (as cited in Wong et al., 2014).	(+) [Land] New areas for oil and gas exploration could open in the Arctic, potentially increasing the technically recoverable resource base (Cruz and Krausmann, 2013). (+) [Land] Melting arctic sea ice is expected to lead to greater exploration opportunities (Instanes et al. 2005; Comiso et al. 2008; Lemmen et al. 2008) (as cited in Pearce et al., 2011). [Land, Capital] 45% of hydrocarbon extract…	[Land, Capital] Impacts in coastal industries in high latitudes affected by permafrost thaw causing ground instability and erosion, thereby affecting transport safety and the industries directly relying on such travel in these regions (i.e. road infrastructure specifically built for the industry) (e.g., Pearce et al., 2010) (as cited in Wong et al., 2014). [Land] Thawing permafrost would increase…	[Land, Capital] Impacts in coastal industries in high latitudes affected by permafrost thaw causing ground instability and erosion, thereby affecting transport safety and the industries that rely on such travel in these regions (e.g., Pearce et al., 2010) (as cited in Wong et al., 2014). [Capital] Traditional food preservation methods such as drying of fish and meat, fermentation, and ice cellar …	[Land, Capital] Melting of massive ground ice and thawing of ice-rich permafrost can result in implications for infrastructure performance (Walsh, 2005) (as cited in Seneviratne et al., 2012) as well as severe damages to infrastructure (Hjort et al., 2018).	[Land, Capital] Melting of massive ground ice and thawing of ice-rich permafrost can result in implications for infrastructure performance (Walsh, 2005 as cited in Seneviratne et al., 2012) as well as severe damages to infrastructure (Hjort et al., 2018), including health facilities. [Demand] Changes in the physical environment (e.g., through thawing permafrost and erosion) that may lead to menta…	[Land, Capital] Melting of massive ground ice and thawing of ice-rich permafrost can result in implications for infrastructure performance (Walsh, 2005 as cited in Seneviratne et al., 2012) as well as severe damages to infrastructure (Hjort et al., 2018), including the education sector.	[Land, Capital] Melting of massive ground ice and thawing of ice-rich permafrost can result in implications for infrastructure performance (Walsh, 2005 as cited in Seneviratne et al., 2012) as well as severe damages to infrastructure (Hjort et al., 2018), with implications for the insurance sector.	[Land, Capital] Melting of massive ground ice and thawing of ice-rich permafrost can result in implications for infrastructure performance (Walsh, 2005 as cited in Seneviratne et al., 2012) as well as severe damages to infrastructure (Hjort et al., 2018), including tourism accommodation and land.	[Capital, Land] Thaw-related ground instability can cause severe damage to the built environment, including housing (Hjort et al., 2018).	[Capital, Land] Thaw-related ground instability can cause severe damage to the built environment and land, including cultural sites and recreational activities (Hjort et al., 2018).
		Sea level	[Land] grassland loss due to erosion or submergence (Nicholls et al., 2010 as cited in Wong et al., 2014) which can influence all services provided by grasslands.	[Land] Retreat of coastal forests with sea level rise (Kearney et al., 2019).	[Land] Vegetated coastal habitats are declining globally (Duarte et al., 2005), rendering shorelines more vulnerable to erosion due to increased sea level rise and increased wave action (e.g., Alongi, 2008) and leading to the loss of carbon stored in sediments (as cited in Wong et al., 2014). [Land, Labour] The consequences of sea level rise and the expected increased frequency and intensity of s…	[Land] Relative sea level rise can result in wetland loss and change (Nicholls et al., 2014) (as cited in Wong et al., 2014). [Land] Vegetated coastal habitats are declining globally (Duarte et al., 2005), rendering shorelines more vulnerable to erosion due to increased sea level rise and increased wave action (e.g., Alongi, 2008) and leading to the loss of carbon stored in sediments (as cited in…	[Land] Beach narrowing due to the resulting sediment deficit can produce adverse impacts such as habitat destruction, impacting the survivability of a variety of organisms (Jackson and McIlvenny, 2011) (as cited in Wong et al., 2014), and impacting the ability of the ecoystem to buffer against extreme events. [Land, Demand] Sea level rise which, combined with storm surge, will make extreme water …	[Demand, Land] Sea level rise reducing ability to perform cultural activities in the Arctic and impacting ecosystem health (Larsen et al., 2014).	[Land, Capital, Labour] The consequences of sea level rise and the expected increased frequency and intensity of storms include increased risks of loss of homes and infrastructure, increased safety risks while fishing, and the loss of days at sea because of bad weather (Daw et al., 2009).	[Capital] Coastal industries and their supporting infrastructure including power supply is highly sensitive to sea level rise (Horton et al. 2010; Handmer et al. 2012; Hanson and Nicholls, 2012; Aerts et al. 2013; high confidence) (as cited in Wong et al., 2014); (Dell and Pasteris, 2010 as cited in Arent et al., 2014).	[Capital] Coastal transport (ports, roads, rail, airports) are highly sensitive to a range of extreme weather and climate events including temporary and permanent flooding arising from sea level rise (Horton et al. 2010; Handmer et al. 2012; Hanson and Nicholls, 2012; Aerts et al. 2013; high confidence) (as cited in Wong et al., 2014).	[Capital, Land] Coastal water infrastructure is highly sensitive to sea level rise (Horton et al. 2010; Handmer et al. 2012; Hanson and Nicholls, 2012; Aerts et al. 2013; high confidence) (as cited in Wong et al., 2014). [Capital] Sea level rise affecting the functioning of coastal infrastructures, including solid waste facilities (Horton et al. 2010; Handmer et al. 2012; Hanson and Nicholls, 201…	[Capital] Sea level rise impacting coastal infrastructures, including digital communications (Horton et al. 2010; Handmer et al. 2012; Hanson and Nicholls, 2012; Aerts et al. 2013; high confidence) (as cited in Wong et al., 2014).	[Capital, Land] Sea level rise impacting coastal infrastructures, including manufacturing infrastructure (Horton et al. 2010; Handmer et al. 2012; Hanson and Nicholls, 2012; Aerts et al. 2013; high confidence) (as cited in Wong et al., 2014).	[Capital, Land] Vulnerability of mining facilities, including those in a post-operational phase, and port operations required for the supply of mining support goods, at low-lying areas will be exacerbated by rising sea levels or more frequent or intense storms, causing more frequent and more serious disruption of services and/or damages (Pearce et al., 2011).	[Capital, Land] Vulnerability to flooding of industrial facilities at low-lying areas will be exacerbated by rising sea levels causing more frequent and more serious disruption of services and damages under extreme sea levels (Esteban et al., 2010, 2012; Wilby et al., 2011; Aerts et al., 2013; high confidence) (as cited in Wong et al., 2014).	[Capital, Land] Vulnerability to flooding of industrial facilities at low-lying areas will be exacerbated by rising sea levels, causing more frequent and more serious disruption of services and damages under extreme sea (Esteban et al., 2010, 2012; Wilby et al., 2011; Aerts et al., 2013; high confidence) (as cited in Wong et al., 2014).	[Capital] Coastal critical infrastructure, including public administration departments housing critical information, exposed to coastal risks due to sea level rise (IPCC, 2014). Exposed critical infrastructure reduces the ability of the sector to perform its basic functions.	[Capital, Land] Sea level rise impacting coastal infrastructures, including healthcare infrastructure (Horton et al. 2010; Handmer et al. 2012; Hanson and Nicholls, 2012; Aerts et al. 2013; high confidence) (as cited in Wong et al., 2014).	[Capital, Land] Sea level rise impacting coastal infrastructures, including educational infrastructure (Horton et al. 2010; Handmer et al. 2012; Hanson and Nicholls, 2012; Aerts et al. 2013; high confidence) (as cited in Wong et al., 2014).	[Capital] Financial infrastructure damage may become a material isue due to the exposure of major financial centres to rising sea levels (Arent et al., 2014).	[Capital, Land] Sea level rise impacting coastal infrastructures, including food and accommodation facilities (Horton et al. 2010; Handmer et al. 2012; Hanson and Nicholls, 2012; Aerts et al. 2013; high confidence) (as cited in Wong et al., 2014).	[Capital] Sea level rise impacting coastal communities and housing (Wong et al., 2014).	[Capital, Land] Sea level rise physically impacting cultural heritage sites (Marzeion and Levermann, 2014) and impacting coastal infrastructure (Wong et al., 2014).
		Warming trend	[Land] Higher temperature would lead to decline in dairy production, reduced animal weight gain, stress on reproduction, increased cost of production, and lower food conversion efficiency in warm regions (Porter et al., 2014). (+ -) [Land] The impact of warming on global net habitat provision is negative. At 2 degrees, projected geographic range losses of more than 50% occur in 18% of insects, 16…	(+ -) [Land] Habitat provision affected positively or negatively: Araujo et al. (2011) estimate that by 2080 approximately 60% (58 ± 2.6%) of plants and vertebrate species will no longer have favorable climates within European protected areas, often pushing them into unsuitable or less preferred habitats (based on SRES A1, A2, B1, and A1FI scenarios). Wiens et al. (2011) project similar effects i…	(+ -) [Land] Fishery catches may be impacted either negatively or positively (Hare et al., 2010; Meynecke and Lee, 2011; Cinner et al., 2012) depending on the latitude, location, and climatic factors. Warming can impact the pattern of marine biodiversity through changes in species’ distributions (relative contribution to catches by warmer water species increasing at higher latitudes while the con…	(+ -) [Land] Ocean warming is leading to range shifts in vegetated coastal habitats. The poleward limit of mangrove forests is generally set by the 20oC mean winter isotherm (Duke et al., 1998). Accordingly, migration of the isotherm with climate change (Burrows et al., 2011) should lead to a poleward expansion of mangrove forests, as observed in the Gulf of Mexico (Perry and Mendelsohn, 2009; Co…	[Land] Rising temperature associated with climate change increases N leaching (Campbell et al. 2009), mineralization (Melillo et al. 2011; Rustad et al. 2001), and uptake due to higher temperatures (Chapin et al. 1986) and longer growing seasons (Iverson and Prasad 2002) in barren in North America (as cited in Lucash et al., 2014). (+ -) [Land] Extension of hot deserts causing warming, extension …	[Land] Warming turning Arctic into a carbon source (Settele et al., 2014), reducing its ability to stabilise climate. This is mainly related to warming leading to glacier retreat, which contributes to reducing the ice-albedo-feedback (Wong et al., 2016). [Land] Increased invasion of non-indigenous species (Larsen et al., 2014), potentially threatening the habitat of current plants. (+) [Demand] W…	(+ -) [Land] Negative impacts on average yields become likely from the 2030s with median yield impacts of 0 to –2% per decade projected for the rest of the century, and after 2050 the risk of more severe impacts increases (Porter et al., 2014). (+) [Land] There is also high confidence that warming has benefitted crop production in some high-latitude regions, such as northeast China or the UK (Jag…	[Land] Warming trend reduces the quantity of thermal power generation in many regions due to decreasing volume and increasing temperature of water for cooling, leading to operation at reduced capacity, and even temporary shutdown of power plants (Ott and Richter, 2008; Hoffmann et al., 2010; IEA, 2012; Sieber, 2013) (as cited in Arent et al., 2014). [Capital] Temperature can result in thermal exp…	[Capital] Increased temperatures pose a threat to rail through thermal expansion. In urban areas, increased temperatures pose a threat to underground transport systems that will see a burden on increased need for cooling systems (Hunt and Watkis, 2010 as cited in Arent et al., 2014). [Land] Limitations for freight capacity, safety issues, and weather-related delays due to hotter air being less de…	(+ -) [Land] Warming impacts river flows (Paltan et al., 2018), resulting in increased or reduced raw intake into water treatment plants and subsequently impacts for the quantity of water available, including significant water stress (Srivastav, 2019).		[Labour] Gradually warmer temperatures can lower output primarily through productivity lossses (both lowering labour and capital productivity), with factor reallocation playing a more limited role (Zhang et al., 2018). Hsiang et al. (2010) estimate output losses in nonagricultural production found to decrease by 2.4% per 1 degree temperature rise.	[Capital] Rising average temperature may affect mine drainage and containment facilities (Pearce et al., 2011), reducing the quality of operation. [Labour] Output losses in nonagricultural production found to decrease by 2.4% per 1 degree temperature rise (Hsiang et al., 2010). [Demand] Changing energy demand, with demand for natural gas and oil in residential and commercial sectors declining due…	[Labour] Output losses in nonagricultural production found to decrease by 2.4% per 1 degree temperature rise (Hsiang et al., 2010).	[Labour] Output losses in nonagricultural production found to decrease by 2.4% per 1 degree temperature rise (Hsiang et al., 2010).	[Demand] Deviation from normal temperature was found to be correlated to increase the risk of conflict (Hsiang et al, 2013), influencing the demand for public administration and defence.	[Labour] Potential service disruption/ impacts from increases in temperature that can lead to increased indoor temperatures, potentially affecting airflow in hospitals and impacting the quality of service provision (Arent et al., 2014). (+) [Demand] Temperature increases have also beneficial effects, as found by McMichael et al. (2006) because they can lead to reduced winter deaths and disease ev…	[Labour] Potential service disruption/ impacts from increases in temperature that can lead to increased indoor temperatures, potentially affecting airflow in schools (Arent et al., 2014) and influencing educational quality.	[Demand] Financial industry stability is vulnerable to slow-onset changes climate changes (Dietz et al., 2016). In the longer-term, some risks associated with climate change will be more difficult to diversify in particular for financial institutions with local reach. Equity investors potentially face a higher exposure than debt investors, due to exit conditions and a focus on longer-term returns…		[Demand] Warming potentially resulting in displacement (Field et al., 2014).	[Capital, Demand] Gradual climate change (through a warming trend) impacting both outdoor cultural heritage assets, but also risks for indoor collections (Leisner et al., 2015). (+ -) [Land] Improved or reduced quality of recreation attraction areas (Arent et al., 2014)
		Ocean acidification			[Land] Ocean acidification contributing to a worsening of water pollution, including salt level (Kundzewicz et al., 2007) (as cited in Arent et al., 2014). [Land] Coral reef decline (due to ocean acidification and warming) (Brander et al., 2011) negatively impacing fish yields: Wilson et al. (2006) demonstrated that declines in coral reef cover typically led to declines in abundance of the majori…	[Land] Net negative impacts: The effects of salinization on wetland biogeochemistry typically include decreased inorganic nitrogen removal (with implications for water quality and climate regulation), decreased carbon storage (with implications for climate regulation and wetland accretion), and increased generation of toxic sulfides (with implications for nutrient cycling and the health/functioni…	[Land] Shift in community inhabited by rocky shores, one of the few ecosystems for which field evidence of the effects of ocean acidification is available. Observational and modeling analysis have shown that the community structure of a site of the northeast Pacific shifted from a musel to an algal-barnacle dominated community between 2000 and 2008 (Wootton et al., 2008), in relation with rapidly…	[Land] Polar ecosystems at risk from ocean acidification (medium to high confidence) (IPCC, 2014), which can inhibit embryo development and shell formation of some zooplankton and krill in the polar regions, with potentially far-reaching consequences to food webs in these regions (Larsen et al., 2014).	[Land] Ocean acidification expected to result in significant changes across a wide range of aquatic ecosystem types and regions with consequences for fisheries and aquaculture in many places (FAO, 2009a as cited in Field et al., 2014).			[Land] Ocean acidification contributing to a worsening of water pollution, including salt level (Kundzewicz et al., 2007) (as cited in Arent et al., 2014), which can impact drinking water quality.										[Land] Ocean acidification stimulates the accumulation of cadmium in edible bivalve species, posing a threat to seafood safety (Shi et al., 2016), potentially reducing the quality of seafood sale and the services provided by food services.		[Land] Ocean acificiation affecting the quality of recreation activities, for example due to coral reef bleaching driven by ocean acidification (Uyarra et al., 2005 as cited in Arent et al., 2014).
		Carbon dioxide fertilization	(+ -) [Land] Increased CO2 concentration on plant growth and transpiration will influence factors such as soil water availability and nitrogen (N) cycling that regulate the provisioning of plant and animal products and other services from grassland ecosystems (Polley et al, 2017).	(+) [Land] CO2 fertilisation may increase tree productivity and potentially change tree composition: Nitrogen use efficiency is increased under higher CO2 (Leakey et al., 2009) although, in some tree FACE experiments, productivity increases as a result of enhanced CO2 if sustained by increased nitrogen uptake rather than increased nitrogen use efficiency (Finzi et al., 2007). Differential species…	(+ -) [Land] CO2 can either increase or decrease plant disease affecting fisheries stock (Chakraborty and Newton, 2011; Garrett et al., 2011) (as cited in Field et al., 2014).	(+ -) [Land] Ocean acidification is expected to enhance the production of seagrass, macroalgae, salt-marsh plants, and mangrove trees through the fertilisation effect of CO2 (Hemminga and Duarte, 2000; Wu et al., 2008; McKee et al., 2012; high confidence). Increased CO2 concentrations may have already increased seagrass photosynthetic rates by 20% (Hemminga and Duarte, 2000; Hendriks et al., 2010…			(+) [Land] Positive effect of CO2 concentration in some crops such as wheat, rice, cotton, soybean, sugar beets, and potatoes (Leakey, 2009) (as cited in Porter et al., 2014). (+) [Land] The effects of elevated CO2 could not only considerably mitigate global yield losses but also reduce agricultural consumptive water use (4–17%) (Deryng et al., 2016). [Land] CO2 fertilisation reducing the concent…			[Land] Carbon dioxide fertilisation can result in increases in harmful algal blooms (Portier et al., 2010), potentally affecting water quality.							[Demand] Carbon dioxide fertilization can result in increases in harmful algal blooms in recreational areas (Portier et al., 2010), with potential impacts for pregnant women putting presure on healthcare provision (as cited in Cristian and Raluca, 2018).					[Land] Carbon dioxide fertilisation can result in increases in harmful algal blooms in recreational areas (Portier et al., 2010) (as cited in Cristian and Raluca, 2018), potentially reducing the quality of the recreational activities.
[truncated: 3 more rows]

## Sheet: Tab 3.3 Literature-quant
		Climatic impact-driver	Variable	Baseline	Change at 1.5 degree warming	Change at 2 degree warning	Source	Source type	Obtained
[truncated: 36 more rows]

## Sheet: Tab 4 Global application
Data
[truncated: 12 more rows]
[truncated: 122 more columns]
